# Supplementary material for: Load-displacement experimental data from axial tensile loading of CFRP-SPCC hybrid laminates
Source: Data Brief. 2020 Feb 19;29:105306. doi: 10.1016/j.dib.2020.105306 (PMC7058899; doi:10.1016/j.dib.2020.105306)
Supplement: Multimedia component 1 [file mmc1.xlsx]

## Sheet: Sheet1
No.	Specimen	Width (mm)	Mean Width (mm)	Thickness (mm)	Mean Thickness (mm)		No.	Layups	Number of layers
1	SPCC-01	13.95	13.9667	0.804	0.801333				CFRP	SPCC
		13.95		0.802			1	SPCC	0	1
		14		0.798			2	[0]4	4	0
2	SPCC-02	14.15	14.2	0.8	0.799		3	[0]2	2	0
		14.25		0.798			4	[90]4	4	0
		14.2		0.799			5	[±45]s	4	0
3	SPCC-03	14.1	14.2167	0.802	0.801		6	[SPCC/0]s	2	2
		14.25		0.801			7	[SPCC/0/0]s	4	2
		14.3		0.8			8	[0/0/SPCC/0/0]	4	1
4	SPCC-04	14.2	14.0333	0.805	0.804333		9	[45/-45/0]s	6	0
		14		0.804			10	[0/0/90/90]s	8	0
		13.9		0.804			11	[SPCC/45/-45/0]s	6	2
5	SPCC-05	13.5	13.5333	0.802	0.801667		12	[SPCC/0/45/-45]s	6	2
		13.5		0.802
		13.6		0.801
6	SPCC-06	15.1	15.1	0.801	0.802333
		15.1		0.805
		15.1		0.801
7	[0]4-01	14.3	14.45	0.667	0.672333
		14.35		0.679
		14.7		0.671
8	[0]4-02	13.85	13.9667	0.648	0.646667
		13.95		0.65
		14.1		0.642
9	[0]4-03	14.35	14.5	0.664	0.664333
		14.5		0.673
		14.65		0.656
10	[0]4-04	14.4	14.35	0.66	0.669667
		14.35		0.698
		14.3		0.651
11	[0]2-01	14.9	15	0.32	0.344667
		15		0.378
		15.1		0.336
12	[0]2-02	13.4	13.4167	0.354	0.356333
		13.55		0.345
		13.3		0.37
13	[0]2-03	14.55	14.8667	0.34	0.353667
		14.9		0.363
		15.15		0.358
14	[90]4/01	15.25	15.25	0.653	0.662333
		15.4		0.676
		15.1		0.658
15	[90]4/02	15.55	15.6667	0.657	0.658333
		15.7		0.662
		15.75		0.656
16	[90]4/03	15.05	15.1167	0.669	0.667
		15.1		0.663
		15.2		0.669
17	[±45]S-01	14.1	14.1833	0.695	0.685
		14.2		0.687
		14.25		0.673
18	[±45]S-02	15.5	15.4833	0.645	0.632
		15.5		0.642
		15.45		0.609
19	[±45]S-03	15.65	15.9333	0.615	0.623
		16.6		0.625
		15.55		0.629
20	[SPCC/0]S-01	15.2	15	1.893	1.89333
		15		1.9
		14.8		1.887
21	[SPCC/0]S-02	14.8	14.55	1.92	1.901
		14.6		1.899
		14.25		1.884
22	[SPCC/0]S-03	14.55	14.6333	1.902	1.885
		14.65		1.881
		14.7		1.872
23	[SPCC/0/0]S-01	15	14.8667	2.208	2.181
		14.9		2.168
		14.7		2.167
24	[SPCC/0/0]S-02	15.05	14.8167	2.169	2.18233
		14.85		2.176
		14.55		2.202
25	[SPCC/0/0]S-03	15.5	15.2833	2.19	2.19733
		15.35		2.197
		15		2.205
26	[0/0/SPCC/0/0]-01	14.65	14.75	1.442	1.442
		14.75		1.444
		14.85		1.44
27	[0/0/SPCC/0/0]-02	14.8	14.9667	1.444	1.44733
		14.95		1.457
		15.15		1.441
28	[0/0/SPCC/0/0]-03	14.2	14.25	1.443	1.45733
		14.2		1.467
		14.35		1.462
29	[±45/0]S-01	14	13.9167	0.957	0.955333
		13.9		0.967
		13.85		0.942
30	[±45/0]S-02	14.2	14.1833	0.943	0.954
		14.1		0.951
		14.25		0.968
31	[±45/0]S-03	14	14	0.957	0.969667
		14		0.969
		14		0.983
32	[±45/0]S-04	12.35	12.2833	0.975	0.981
		12.3		0.99
		12.2		0.978
33	[0/0/90/90]S-01	14.2	14.25	1.302	1.299
		14.25		1.303
		14.3		1.292
34	[0/0/90/90]S-02	14.3	14.3167	1.308	1.31267
		14.35		1.308
		14.3		1.322
35	[0/0/90/90]S-03	14.35	14.35	1.306	1.30967
		14.35		1.315
		14.35		1.308
36	[SPCC/±45/0]S-01	15.55	15.45	2.59	2.575
		15.4		2.567
		15.4		2.568
37	[SPCC/±45/0]S-02	13.65	13.5667	2.566	2.58133
		13.55		2.597
		13.5		2.581
38	[SPCC/±45/0]S-03	14.5	14.5	2.557	2.56467
		14.5		2.598
		14.5		2.539
39	[SPCC/±45/0]S-04	14.05	14.5667	2.51	2.50333
		15		2.501
		14.65		2.499
40	[SPCC/0/±45]S-01	14.7	14.6667	2.583	2.59367
		14.55		2.6
		14.75		2.598
41	[SPCC/0/±45]S-02	12.75	12.7833	2.589	2.594
		12.85		2.593
		12.75		2.6
42	[SPCC/0/±45]S-03	12.85	12.8667	2.617	2.594
		12.85		2.55
		12.9		2.615

## Sheet: Sheet2
1		2		3		4		5		6		7		8		9		10		11		12		13		14		15		16		17		18		19		20		21		22		23		24		25
Disp (mm)	Load (N)	Disp (mm)	Load (N)	Disp (mm)	Load (N)	Disp (mm)	Load (N)	Disp (mm)	Load (N)	Disp (mm)	Load (N)	Disp (mm)	Load (N)	Disp (mm)	Load (N)	Disp (mm)	Load (N)	Disp (mm)	Load (N)	Disp (mm)	Load (N)	Disp (mm)	Load (N)	Disp (mm)	Load (N)	Disp (mm)	Load (N)	Disp (mm)	Load (N)	Disp (mm)	Load (N)	Disp (mm)	Load (N)	Disp (mm)	Load (N)	Disp (mm)	Load (N)	Disp (mm)	Load (N)	Disp (mm)	Load (N)	Disp (mm)	Load (N)	Disp (mm)	Load (N)	Disp (mm)	Load (N)	Disp (mm)	Load (N)
-0.00061	3.44962	0.00082	1.27451	0.00024	1.93818	-0.00032	0.62678	-0.00073	50.4082	-0.03393	7.55601	-0.00086	83.5686	-0.0017	-65.9385	0.02791	-54.1959	-0.00026	10.768	3e-05	-2.80533	-0.00017	-10.4907	0	8.67303	0	-4.75431	-0.00033	0.10198	-0.00331	-1.35889	0.00097	-5.31021	-0.00085	-3.57423	-0.00057	4.74164	0.00124	-1347.35	0.00642	-903.179	0.00616	-464.345	0.00076	-304.19	0.0007	-1273.37	0.00059	-176.552
-0.00033	5.89006	8e-05	6.6122	0.00057	6.93416	-0.00077	2.14605	-0.00166	48.5175	-0.03448	4.37982	-0.00175	95.5317	-0.00035	-64.3259	0.02705	-57.0309	0.00077	22.0238	0.0015	-2.96049	0.00056	-8.4985	0.00201	19.7406	0.00038	0.78091	0.00045	2.7772	-0.00108	-1.68923	0.00074	5.80223	0.00274	-1.9161	0.00029	9.45786	0.00178	-1335.37	0.00681	-892.78	0.00711	-465.292	0.00167	-254.299	0.00073	-1245.02	0.00103	-161.539
0.00148	13.7906	0.00129	19.3303	0.00189	22.5061	0.00238	24.9802	0.00074	74.3213	-0.0333	48.0101	-0.00064	107.995	-0.00086	-69.3142	0.02713	-47.7031	0.00177	24.8825	0.00282	15.2389	0.00262	-6.72964	0.00291	27.616	0.00081	-3.78592	0.00121	0.74804	0.00062	-7.88625	0.00238	0.98422	0.00292	7.65305	0.00271	12.0132	0.00255	-1307.31	0.00989	-844.198	0.00795	-434.548	0.00411	-201.756	0.0024	-1138.82	0.00254	-111.853
0.00193	45.5731	0.00255	46.8345	0.00186	50.1029	0.00366	46.4819	0.00198	99.0079	-0.03047	76.6311	0.00031	117.799	0.00016	-52.2459	0.0283	-34.2291	0.00272	53.5568	0.00449	30.3402	0.00438	4.88097	0.00587	45.4455	0.00506	0.05215	0.0033	2.16868	0.00182	-1.90968	0.00626	4.06746	0.00454	1.01207	0.00388	11.017	0.00441	-1270.14	0.01007	-812.496	0.00793	-393.112	0.00583	-129.086	0.00465	-1076.16	0.00473	-33.7754
0.00335	75.8109	0.00462	71.6134	0.00544	84.3686	0.005	89.4683	0.00401	123.448	-0.02914	107.112	0.00101	126.081	0.0006	-39.4918	0.03011	-29.9175	0.00472	73.9446	0.0053	42.2587	0.00505	11.5618	0.00651	43.9156	0.00525	8.93297	0.00616	1.71224	0.00373	3.96641	0.00637	2.10358	0.00525	2.84798	0.00479	16.5205	0.00622	-1202.39	0.01196	-783.173	0.00912	-323.531	0.00634	-54.4739	0.0059	-1041.75	0.00553	28.3938
0.00602	102.28	0.00695	101.978	0.00747	111.9	0.00676	103.365	0.00596	152.556	-0.0276	145.598	0.00225	140.668	0.00134	-34.6117	0.03031	-24.2638	0.00715	84.1209	0.0077	49.266	0.00732	25.8154	0.00845	47.9378	0.00883	5.99073	0.00749	5.66393	0.00626	0.0963	0.008	4.6757	0.00724	8.87252	0.00786	23.0355	0.00846	-1145.81	0.01353	-742.596	0.01254	-277.281	0.00831	23.9074	0.00686	-963.791	0.00725	89.5808
0.00729	136.138	0.0085	129.793	0.0078	143.299	0.00871	133.012	0.00693	184.886	-0.02696	175.842	0.00395	147.385	0.00172	-24.3196	0.03013	-18.8559	0.00815	105.639	0.00813	61.736	0.00901	29.3342	0.00872	67.5696	0.00997	-0.40242	0.00747	7.10385	0.00791	2.40747	0.01043	6.06393	0.00774	9.98816	0.00965	18.5012	0.00911	-1108.79	0.01543	-687.733	0.01275	-235.85	0.00948	71.1028	0.00962	-899.83	0.00826	163.774
0.01137	166.572	0.01022	157.37	0.01064	182.317	0.00968	160.408	0.00877	218.019	-0.02495	196.299	0.00516	153.259	0.00335	-14.5448	0.03204	-9.59383	0.01158	140.978	0.01286	73.8313	0.01022	38.9434	0.01098	79.696	0.01091	7.20406	0.00997	8.29063	0.00942	5.48605	0.01163	17.1648	0.00867	7.9534	0.01148	20.8642	0.01121	-1051.82	0.01692	-652.181	0.01391	-192.375	0.01133	144.99	0.01134	-876.305	0.01087	231.191
0.01154	191.393	0.01121	174.16	0.01199	206.653	0.01148	194.609	0.01194	246.399	-0.02236	216.88	0.00515	157.155	0.00473	-11.9272	0.03276	7.5384	0.01169	156.259	0.01299	79.8512	0.01323	52.0408	0.01429	82.4562	0.01234	12.981	0.01246	5.29541	0.01116	5.69904	0.01276	16.2327	0.01121	13.1079	0.01218	32.0824	0.01211	-1011.78	0.01806	-608.504	0.01646	-141.621	0.013	189.415	0.01133	-794.122	0.01175	304.992
0.01257	213.094	0.01312	204.337	0.01263	227.886	0.01322	219.748	0.01246	264.055	-0.02179	253.124	0.0057	175.801	0.00554	-2.46018	0.03358	2.13273	0.01355	176.588	0.01369	92.8567	0.01496	57.1319	0.01529	110.542	0.01525	7.44108	0.0132	20.1903	0.01328	10.617	0.01467	17.6074	0.01082	18.7987	0.01396	27.5876	0.0141	-974.176	0.0195	-556.178	0.01856	-102.258	0.01485	250.939	0.01325	-707.06	0.01403	352.027
0.01479	241.949	0.01478	235.87	0.01609	259.34	0.01555	246.881	0.01377	286.133	-0.01846	290.281	0.00549	190.472	0.00578	7.807	0.0331	18.8125	0.01549	204.002	0.01647	110.915	0.01666	66.8853	0.01651	118.092	0.01578	12.7042	0.01527	17.3023	0.01468	12.0264	0.0181	23.0311	0.01138	14.9932	0.01505	32.8236	0.01541	-924.69	0.0225	-517.17	0.02016	-39.1449	0.01596	323.155	0.01513	-667.749	0.01485	424.949
0.01634	261.317	0.01732	265.812	0.01727	280.443	0.01738	275.469	0.01514	320.399	-0.01749	311.443	0.00931	193.951	0.00592	15.0439	0.03445	30.0405	0.01755	210.44	0.01822	107.195	0.01852	84.9729	0.01809	124.361	0.01741	10.8482	0.01813	18.6076	0.0174	8.92812	0.01954	21.0751	0.01388	24.3611	0.01747	36.7177	0.01667	-871.264	0.02405	-485.902	0.02171	13.0609	0.01862	388.132	0.01723	-606.69	0.01721	507.471
0.01902	291.178	0.01904	294.632	0.01768	306.77	0.01879	312.437	0.01739	352.339	-0.01558	359.158	0.00945	201.411	0.00797	29.8269	0.0363	41.8224	0.01809	230.375	0.01948	131.081	0.0186	96.9641	0.02055	130.594	0.02017	18.3256	0.01787	18.8488	0.01809	17.6021	0.02006	23.2382	0.01627	28.1378	0.01911	46.8055	0.01877	-813.938	0.02423	-442.679	0.02256	54.004	0.01918	447.196	0.01976	-525.018	0.01866	565.656
0.0196	314.557	0.01972	319.8	0.02099	352.332	0.01977	335.544	0.01959	386.506	-0.01263	381.254	0.00914	209.115	0.009	36.002	0.03715	49.4614	0.02261	257.39	0.02234	143.688	0.02117	102.94	0.02204	146.429	0.02174	17.9133	0.0208	20.1182	0.02123	15.1271	0.02308	29.8379	0.01798	30.3598	0.02028	43.2665	0.02012	-778.415	0.02617	-389.597	0.02562	83.5329	0.02114	497.181	0.02153	-466.904	0.01982	656.346
0.02088	341.245	0.0218	354.817	0.02246	375.883	0.02109	372.803	0.02068	410.902	-0.01192	404.881	0.00949	226.377	0.0094	46.1083	0.03648	62.2187	0.02273	264.585	0.02335	143.498	0.02235	117.47	0.02282	160.178	0.02192	23.8625	0.02318	19.4185	0.02153	16.4959	0.02521	32.6978	0.02067	36.0615	0.02243	50.1388	0.02221	-739.019	0.02758	-334.66	0.02607	129.715	0.02373	567.917	0.0221	-411.105	0.02279	729.411
0.02213	378.71	0.02426	384.945	0.02312	395.035	0.0244	403.207	0.02204	424.878	-0.01117	446.316	0.01098	235.972	0.01055	50.6359	0.03847	70.6679	0.02319	290.731	0.02433	155.717	0.02468	119.745	0.02556	171.885	0.02512	17.3147	0.02448	21.4654	0.02402	16.1112	0.02589	35.3275	0.02087	35.9991	0.0243	54.1837	0.02347	-681.784	0.02896	-304.853	0.02777	192.563	0.02401	627.329	0.02442	-328.257	0.02433	771.918
0.02357	401.61	0.0255	420.161	0.02505	424.144	0.02606	422.379	0.02427	460.083	-0.00735	487.401	0.01156	248.676	0.01074	56.211	0.0393	85.4516	0.02611	309.858	0.02615	174.514	0.02701	131.597	0.02765	175.828	0.02649	21.8059	0.02543	21.7737	0.02554	22.1872	0.02861	36.7233	0.02319	42.5165	0.02598	53.9016	0.02484	-634.778	0.03127	-259.2	0.02969	234.477	0.02557	703.092	0.02634	-285.032	0.02561	814.795
0.02654	431.709	0.02814	443.667	0.02766	462.147	0.02664	438.384	0.02491	493.684	-0.00739	499.497	0.01373	260.797	0.01203	74.536	0.04104	98.8731	0.02661	327.301	0.02769	185.136	0.02782	147.941	0.02786	187.819	0.02763	22.4062	0.02661	23.1402	0.02685	16.3138	0.03043	34.2324	0.02434	41.28	0.02891	53.8706	0.02689	-581.241	0.03272	-223.213	0.0315	281.155	0.02825	786.444	0.02766	-224.634	0.02669	911.234
0.02795	454.448	0.02921	481.35	0.02791	474.322	0.02862	480.041	0.02675	516.449	-0.00574	526.601	0.01453	268.811	0.01204	84.6079	0.04191	99.874	0.02838	348.29	0.02913	192.655	0.0294	159.578	0.02994	204.104	0.0308	19.498	0.02925	22.2279	0.02962	16.7934	0.03079	49.128	0.02678	54.5548	0.02927	56.5832	0.02857	-528.72	0.03479	-184.216	0.03294	333.511	0.03013	840.533	0.02906	-163.849	0.02935	978.27
0.03164	488.982	0.03135	508.432	0.02859	524.379	0.03053	510.01	0.0297	546.06	-0.00382	559.95	0.01591	275.212	0.01498	95.6477	0.04205	108.421	0.03194	370.128	0.03031	205.028	0.03091	171.93	0.03216	211.28	0.03234	30.5559	0.0306	22.0328	0.03153	22.0496	0.03195	43.5055	0.02874	53.7024	0.03019	61.7119	0.03045	-483.847	0.03565	-138.018	0.0353	378.915	0.03133	883.255	0.03099	-86.2341	0.03014	1045.62
0.03087	521.549	0.0335	547.615	0.03216	545.795	0.03246	536.091	0.03147	573.039	-0.00132	591.216	0.01465	281.064	0.01513	99.2063	0.04275	115.981	0.03305	390.628	0.033	214.888	0.03298	172.848	0.03233	222.179	0.03352	22.9651	0.03276	26.5303	0.03249	24.2194	0.03461	48.3274	0.03121	51.4283	0.03273	66.8464	0.03281	-465.416	0.037	-75.2154	0.03596	407.349	0.03245	961.748	0.0324	-20.1801	0.03202	1122.52
0.03327	542.669	0.03487	560.859	0.03328	551.511	0.03292	559.449	0.03224	593.897	-0.00051	615.501	0.01575	294.795	0.01636	109.085	0.0431	125.014	0.03354	408.261	0.03403	223.006	0.036	187.944	0.03455	231.398	0.0336	24.4722	0.03566	32.3347	0.03483	22.5475	0.03596	44.5005	0.03226	55.5422	0.03481	73.2528	0.033	-414.972	0.03963	-34.3893	0.03774	459.781	0.03484	1016.68	0.03443	38.971	0.03381	1178.16
0.03622	569.238	0.03724	581.083	0.03415	577.673	0.03559	598.032	0.0333	621.396	0.0013	661.66	0.01839	307.292	0.01642	117.082	0.04398	128.689	0.03725	435.317	0.03497	233.733	0.03624	194.172	0.03676	247.795	0.03734	31.3765	0.03483	33.6173	0.03586	31.2961	0.03661	52.2548	0.03408	62.9283	0.0354	79.1714	0.03457	-326.07	0.04172	-7.21347	0.04008	529.399	0.03616	1073.58	0.03659	103.877	0.03623	1234.1
0.03749	591.538	0.037	613.396	0.03602	635.899	0.03773	623.668	0.03583	657.393	0.00309	676.772	0.0186	314.957	0.01685	128.572	0.04523	147.388	0.0377	440.241	0.03845	247.801	0.03903	208.416	0.03795	257.426	0.03833	30.3539	0.03723	40.8966	0.03781	31.4053	0.03988	55.6217	0.03654	69.979	0.03716	73.2769	0.03728	-301.406	0.04275	53.2042	0.04152	569.212	0.03711	1166.1	0.03761	167.209	0.03603	1311.77
0.03874	614.116	0.03844	638.378	0.03885	666.358	0.03876	635.767	0.03738	683.898	0.00532	704.724	0.01988	322.501	0.01913	140.822	0.04491	161.082	0.03906	469.009	0.03999	259.616	0.04037	214.92	0.03874	269.061	0.04002	34.6204	0.03965	37.6035	0.03981	25.8327	0.04136	53.7326	0.0378	67.4725	0.03892	74.2931	0.03897	-237.637	0.0439	90.7907	0.04325	607.694	0.03985	1223.61	0.03991	209.298	0.0387	1383.72
0.03961	640.161	0.0399	661.86	0.03919	690.401	0.04014	680.716	0.03934	714.449	0.00638	738.641	0.01969	336.355	0.01981	146.015	0.04756	169.577	0.04154	490.897	0.04179	268.436	0.04034	227.711	0.04193	271.213	0.04202	33.5984	0.04034	38.2858	0.04096	34.2796	0.04143	66.1532	0.03964	71.4111	0.04055	78.565	0.04064	-193.999	0.04666	137.581	0.04544	668.167	0.04158	1266.11	0.04119	275.109	0.0404	1454.1
0.04175	672.982	0.0424	692.285	0.04373	726.708	0.0432	710.218	0.04122	737.754	0.00772	773.493	0.02062	344.31	0.0204	152.609	0.04741	184.089	0.0421	494.921	0.04315	283.554	0.044	248.163	0.0437	279.541	0.04281	32.5925	0.04269	36.1907	0.0423	31.8686	0.04518	60.3618	0.04178	73.9329	0.04206	84.3735	0.04339	-158.979	0.04663	193.15	0.04703	706.049	0.04227	1323.57	0.04316	370.366	0.04175	1517.04
0.04344	702.856	0.04471	716.529	0.04361	740.777	0.04388	724.236	0.04302	749.947	0.01001	796.136	0.02128	353.772	0.0212	159.628	0.04863	193.477	0.04382	513.88	0.04431	296.54	0.04554	240.063	0.04435	293.908	0.04552	37.6131	0.04388	39.4727	0.04505	36.257	0.04685	68.8981	0.04382	75.8071	0.04495	87.0892	0.04481	-115.22	0.05014	231.883	0.04777	744.022	0.0438	1406.81	0.04492	425.665	0.04342	1559.95
0.0451	728.189	0.04606	739.354	0.04466	755.897	0.04478	750.602	0.04346	782.263	0.01145	832.863	0.02191	360.852	0.02075	175.569	0.04994	208.159	0.04743	544.164	0.04655	304.518	0.04551	260.273	0.04685	303.514	0.04604	31.7148	0.04641	37.8281	0.04717	40.156	0.04727	74.686	0.04506	90.8829	0.04581	94.0747	0.04551	-49.7345	0.052	258.685	0.04865	808.961	0.04616	1471.2	0.04674	440.602	0.04557	1616.15
0.04596	760.995	0.04838	771.877	0.04709	795.654	0.04737	784.588	0.04548	818.012	0.01403	853.52	0.02271	375.668	0.02217	184.611	0.05061	208.109	0.04793	553.264	0.04748	313.406	0.04925	271.724	0.04905	317.174	0.04746	42.4412	0.04736	36.9764	0.04718	42.8631	0.04978	69.9253	0.04651	86.2921	0.04845	100.215	0.04793	11.976	0.05277	294.506	0.05199	847.318	0.04714	1540.26	0.04707	507.858	0.04722	1707.89
0.04829	795.774	0.04984	803.764	0.04778	824.555	0.04965	800.622	0.04754	844.431	0.01487	884.881	0.02457	384.537	0.02277	189.54	0.05183	219.996	0.04859	581.549	0.04932	326.111	0.05006	282.357	0.04911	320.912	0.05055	40.2334	0.04858	48.3287	0.04938	43.3679	0.05208	71.8339	0.04921	90.9611	0.04973	103.059	0.04828	47.6002	0.05395	347.251	0.0536	882.613	0.05023	1606.54	0.04943	594.776	0.04865	1756.75
0.05188	819.378	0.05151	833.154	0.04961	861.099	0.04969	838.378	0.04909	874.287	0.01615	902.472	0.02499	393.918	0.02472	201.143	0.05294	222.596	0.0519	606.27	0.0522	340.452	0.05103	291.882	0.05298	341.469	0.05164	44.1504	0.05207	46.4044	0.05079	40.9413	0.05206	77.0817	0.05072	92.9548	0.05138	103.384	0.05092	86.1362	0.05649	413.477	0.05447	941.462	0.05087	1642.5	0.05177	655.518	0.04986	1846.67
0.05219	844.054	0.05325	857.725	0.05276	878.697	0.05307	870.144	0.05082	898.577	0.01847	930.953	0.0253	396.859	0.02539	209.682	0.05342	232.797	0.05324	615.654	0.05366	349.864	0.05333	311.302	0.05372	342.867	0.05284	43.0184	0.05346	44.3814	0.05291	40.0928	0.05385	76.8374	0.0532	97.2986	0.05389	106.298	0.05248	142.443	0.05848	447.722	0.05566	988.571	0.05217	1700.05	0.05189	738.603	0.05171	1930.71
0.05445	861.973	0.05458	889.289	0.05357	902.369	0.05264	887.806	0.0531	916.83	0.01895	973.067	0.02565	416.349	0.02543	218.395	0.05364	241.674	0.05397	639.819	0.05359	360.5	0.05533	308.949	0.05494	350.583	0.05554	43.3314	0.05373	51.8958	0.05548	43.8994	0.05606	84.9233	0.0536	102.104	0.0552	101.909	0.05418	187.409	0.05888	503.538	0.05855	1029.06	0.05433	1793.86	0.05527	799.179	0.05406	1946.88
0.05479	884.396	0.05598	910.06	0.05528	936.384	0.05449	912.757	0.05342	941.379	0.02235	1005.46	0.02777	433.441	0.02629	230.184	0.05376	248.424	0.05761	665.877	0.05677	375.47	0.05596	321.421	0.0578	381.096	0.05668	47.1282	0.05498	52.3362	0.05621	46.6617	0.05683	86.0991	0.05674	99.8729	0.05644	110.931	0.05551	237.223	0.06169	553.3	0.05998	1087.28	0.05585	1836.29	0.05703	823.038	0.05466	2006.95
0.05788	907.374	0.05818	939.342	0.05785	964.02	0.05709	957.357	0.05542	976.977	0.02398	1018.83	0.02895	427.009	0.0261	234.575	0.05468	256.617	0.05719	677.947	0.0582	380.619	0.05813	326.127	0.05849	382.305	0.05822	49.1214	0.05863	50.3099	0.05811	50.8591	0.05867	88.878	0.05722	111.813	0.05926	115.809	0.05738	298.947	0.0618	592.055	0.06095	1133.21	0.05732	1904.24	0.05786	874.113	0.0555	2099.46
0.05855	932.367	0.05918	964.061	0.05803	988.695	0.05947	977.48	0.05736	1002.55	0.02437	1049.74	0.0285	444.181	0.02739	251.844	0.05724	280.009	0.05923	695.306	0.05943	403.511	0.0597	336.958	0.05963	389.059	0.06185	54.4996	0.05914	52.9591	0.05965	48.7604	0.06063	89.4036	0.05946	106.246	0.061	113.621	0.05968	346.871	0.06463	632.39	0.06356	1175.56	0.0585	1972.88	0.06001	971.162	0.05852	2163.2
0.06036	953.96	0.061	992.918	0.05967	1027.67	0.06003	998.277	0.05998	1027.02	0.02677	1093.38	0.03015	443.894	0.02936	258.182	0.05781	291.252	0.06199	717.164	0.06055	403.723	0.06162	350.206	0.06158	410.511	0.06212	42.465	0.06185	53.2229	0.0621	47.449	0.06164	95.0631	0.06176	112.304	0.06109	125.271	0.06121	375.286	0.06551	680.68	0.06461	1207.3	0.06163	2022.63	0.06102	1022.17	0.05995	2221.36
0.0612	986.138	0.06236	1027.88	0.06213	1043.72	0.06164	1035.97	0.06151	1048.69	0.02718	1105.21	0.03013	454.627	0.03057	265.24	0.0579	295.451	0.06353	733.485	0.06352	418.295	0.06299	364.624	0.06339	401.941	0.06242	53.8039	0.06364	52.5551	0.06321	52.7488	0.06454	96.8483	0.06298	113.309	0.0628	133.285	0.06283	418.166	0.06788	727.74	0.06634	1247.27	0.06249	2071.01	0.06309	1081.03	0.06276	2301.99
0.06261	1010.17	0.06427	1054.37	0.06384	1075.9	0.06369	1048.85	0.06266	1071.9	0.02936	1141.86	0.03143	467.604	0.03093	266.57	0.05962	307.8	0.06387	747.995	0.06448	423.11	0.06495	370.7	0.06561	419.35	0.06642	52.2592	0.06454	60.0769	0.06546	49.4135	0.06613	98.219	0.06454	121.997	0.06494	130.408	0.06377	476.323	0.06961	756.44	0.06881	1307.14	0.06359	2149.05	0.06448	1136.47	0.06377	2359.98
0.06592	1041.22	0.06782	1087.01	0.06383	1092.86	0.06517	1077.47	0.06318	1101.28	0.03241	1186.92	0.03256	475.633	0.03078	279.107	0.05924	318.03	0.06567	777.909	0.06502	443.609	0.06679	380.893	0.0657	436.287	0.06696	51.9506	0.06582	56.425	0.06671	63.5988	0.06787	103.409	0.0665	123.631	0.06638	133.852	0.06563	536.875	0.07087	807.49	0.06943	1349.81	0.06573	2220.85	0.06624	1190.36	0.06465	2407.84
0.06666	1071.33	0.06821	1116.39	0.06753	1137.33	0.0669	1112.25	0.06494	1130.93	0.03381	1195.79	0.03344	486.932	0.03177	289.438	0.0604	328.727	0.06749	785.915	0.06889	450.858	0.06747	392.785	0.06829	445.999	0.06833	53.9201	0.06733	63.1302	0.06807	57.1651	0.06988	109.197	0.0673	122.16	0.06841	133.812	0.06756	579.097	0.07316	859.413	0.07185	1405.13	0.06667	2297.65	0.06778	1237.97	0.06607	2474.2
0.0702	1100.68	0.07002	1136.69	0.06852	1155.83	0.06888	1129.21	0.06721	1158.81	0.03534	1219.83	0.03495	504.074	0.03315	304.57	0.06203	334.128	0.06884	810.58	0.06936	464.407	0.06925	406.35	0.0704	460.956	0.06999	54.977	0.06921	63.0164	0.07004	57.6084	0.07124	101.069	0.06933	128.829	0.07036	145.494	0.06937	636.788	0.07526	877.922	0.07341	1444.82	0.06928	2363.74	0.06973	1306.24	0.06835	2579.84
0.07073	1124.8	0.07143	1168.39	0.0696	1191.31	0.06992	1163.14	0.06944	1183.98	0.0354	1247.49	0.03489	507.311	0.03417	312.483	0.06253	337.969	0.07135	841.749	0.07075	472.098	0.07197	415.473	0.07171	475.966	0.07274	62.3404	0.07163	60.6143	0.07119	60.7378	0.07131	111.802	0.07115	132.045	0.0715	141.607	0.07034	683.778	0.07534	929.368	0.0759	1492.79	0.07117	2395.14	0.07025	1375.74	0.0709	2609.2
0.07129	1143.31	0.07326	1188.97	0.07282	1214.36	0.07226	1199.15	0.07106	1204.64	0.03936	1287.24	0.03597	514.038	0.03534	323.583	0.06374	342.991	0.07252	849.645	0.0736	486.944	0.07328	428.136	0.07317	475.401	0.07277	64.5674	0.07294	61.7063	0.0737	61.7329	0.07518	110.84	0.07221	133.783	0.07289	148.215	0.07282	719.587	0.07854	994.753	0.07766	1540.55	0.07211	2448.68	0.07211	1447.31	0.07139	2667.6
0.0738	1168.73	0.07457	1204.18	0.07326	1227.06	0.07325	1222.77	0.07255	1229.44	0.03924	1301.38	0.03633	522.962	0.03664	327.838	0.06249	357.002	0.07455	862.39	0.07446	496.145	0.07508	437.02	0.07534	489.49	0.07483	62.0283	0.07499	67.3806	0.07509	57.9317	0.07706	117.879	0.07454	137.002	0.07488	150.714	0.07346	762.787	0.08018	1028.47	0.07779	1587.12	0.07387	2541.81	0.07458	1498.58	0.07337	2749.42
0.07545	1191.95	0.07529	1221.63	0.07478	1252.56	0.0745	1244.69	0.07331	1251.66	0.04071	1345.35	0.03661	539.585	0.03698	330.057	0.06406	365.821	0.07614	890.886	0.07542	503.709	0.07583	447.815	0.07663	508.535	0.07651	62.9483	0.07633	65.4276	0.07588	60.715	0.0773	116.562	0.07657	142.204	0.07587	146.864	0.07594	837.149	0.08167	1067.32	0.08001	1647.85	0.07602	2583.63	0.07542	1544.16	0.07607	2810.7
0.0772	1218.75	0.07782	1256.17	0.07619	1302.04	0.07717	1265.92	0.07565	1292.86	0.04392	1375.76	0.03922	549.019	0.03699	339.469	0.06599	379.368	0.07845	901.995	0.07806	520.82	0.0784	453.597	0.07834	512.992	0.07829	67.7012	0.077	71.1816	0.07828	63.4698	0.07909	122.788	0.07804	144.461	0.07897	150.7	0.07804	869.181	0.08231	1100.27	0.08227	1679.66	0.07671	2651.63	0.07806	1602.63	0.07671	2866.05
0.07879	1242.23	0.0795	1282.75	0.07949	1336.38	0.07859	1293.63	0.07824	1318.96	0.04576	1389.19	0.03873	555.132	0.03801	352.794	0.06561	388.702	0.07826	924.896	0.07982	531.276	0.08	460.031	0.07917	525.815	0.07941	65.4652	0.07851	67.0029	0.08036	68.6129	0.08112	123.193	0.08013	147.78	0.08015	157.906	0.07928	914.789	0.08416	1157.63	0.08405	1715.66	0.07925	2724.87	0.07864	1669.26	0.07852	2959.71
0.08036	1267.19	0.0813	1302.51	0.08167	1365.24	0.0807	1334.45	0.07869	1343.27	0.04576	1417.73	0.041	557.469	0.03924	360.819	0.0669	395.75	0.0815	954.273	0.08116	540.866	0.08079	476.369	0.08212	534.361	0.08239	72.9746	0.08081	70.7298	0.08166	69.7007	0.08189	125.54	0.08166	151.757	0.08164	159.875	0.08078	966.053	0.08664	1197.52	0.08527	1764.14	0.08043	2772.22	0.0808	1735.04	0.08035	3019.22
0.08242	1300.61	0.08248	1336.1	0.0811	1374.35	0.08312	1357.62	0.0813	1370.35	0.04841	1461.84	0.041	563.692	0.0405	370.387	0.06672	414.826	0.0844	961.002	0.0835	552.289	0.08277	492.355	0.08381	539.927	0.08343	71.759	0.08292	74.8509	0.08243	68.29	0.08238	130.241	0.08379	150.515	0.08298	166.581	0.08248	1002.01	0.08759	1246.21	0.08674	1822.64	0.08265	2811.56	0.08284	1786.72	0.08213	3075.67
0.08431	1319.17	0.08417	1364.31	0.08408	1404.03	0.08371	1378.6	0.08203	1387.33	0.04999	1491.09	0.0408	579.153	0.04107	374.377	0.0689	419.292	0.08455	973.892	0.08518	564.174	0.08476	495.053	0.08496	543.168	0.08492	73.061	0.08385	77.7044	0.08558	72.2749	0.08698	127.407	0.08442	160.876	0.08531	166.202	0.0841	1050.13	0.08997	1299.82	0.08888	1858.32	0.08272	2903.12	0.08396	1845.91	0.08312	3119.69
0.08492	1348.08	0.08631	1390.25	0.08454	1428.55	0.08478	1399.13	0.08335	1407.39	0.05109	1518.48	0.04107	595.792	0.04135	380.406	0.06985	434.22	0.08559	995.289	0.08635	570.893	0.08596	501.686	0.0861	566.278	0.0859	74.545	0.08672	76.3202	0.08631	72.8468	0.0877	129.682	0.0862	160.955	0.08609	166.64	0.08531	1108.7	0.09198	1322.02	0.08951	1909.02	0.08588	2973.46	0.08703	1882.35	0.08524	3194.39
0.08722	1366.14	0.08822	1415.34	0.08649	1458.52	0.08678	1427.76	0.08641	1447.2	0.05262	1539.62	0.0433	605.126	0.0417	394.147	0.07143	438.098	0.08788	1026.33	0.08819	586.657	0.08747	521.295	0.08878	574.366	0.08902	72.0948	0.0884	75.4206	0.08845	70.999	0.08878	138.739	0.08796	163.886	0.0872	176.355	0.08693	1160.71	0.09323	1358.94	0.09112	1956.1	0.08726	3018.84	0.08758	1928.84	0.0868	3277.42
0.08865	1392.52	0.08996	1443.14	0.08892	1497.12	0.08971	1453.94	0.08781	1466.32	0.05463	1573.52	0.04447	612.987	0.04356	404.522	0.07126	449.746	0.08906	1033.78	0.08903	596.086	0.08992	527.829	0.08984	583.396	0.09084	74.8768	0.08837	76.9847	0.09079	72.1864	0.08961	140.188	0.08988	161.264	0.08937	168.149	0.08934	1195.24	0.09484	1426.49	0.09389	1986.42	0.08812	3101.84	0.0878	2029.3	0.08945	3343.66
0.09001	1423.55	0.09182	1474.7	0.08965	1519.87	0.09015	1475.46	0.08956	1493.77	0.05667	1595.79	0.04446	623.595	0.0436	412.026	0.07335	461.986	0.09182	1065.95	0.09084	606.43	0.09155	531.518	0.09176	599.929	0.09087	74.3143	0.0922	82.7183	0.09186	74.9806	0.09252	138.791	0.09046	167.889	0.09065	181.627	0.09125	1231.52	0.09633	1468.77	0.09495	2038.34	0.08973	3149.31	0.09096	2082.82	0.09001	3385.19
0.09165	1449.08	0.09257	1501.74	0.09098	1549.88	0.09155	1511.74	0.09101	1515.93	0.05791	1625.93	0.0462	634.056	0.04578	425.739	0.0747	463.944	0.09348	1078.01	0.09315	617.04	0.09316	548.682	0.09374	609.11	0.09307	83.601	0.09312	84.5416	0.09355	79.1532	0.09479	140.882	0.09261	167.965	0.09343	183.36	0.09286	1294.99	0.09689	1507.1	0.09613	2098.35	0.09292	3196.66	0.09249	2125.23	0.09151	3462.48
0.09446	1481.02	0.09556	1529.52	0.09254	1558.99	0.09374	1530.91	0.09246	1540.12	0.05999	1654.57	0.04631	640.761	0.04621	431.487	0.07391	471.664	0.09492	1093.94	0.09442	631.869	0.09395	553.255	0.09489	611.137	0.09491	78.2204	0.09419	82.9708	0.09465	78.7462	0.09701	149.78	0.09433	180.621	0.09664	190.091	0.09379	1341.51	0.09946	1568.51	0.09818	2139.1	0.09353	3276.25	0.0935	2221.56	0.09419	3517.48
0.09651	1504.03	0.09672	1564.44	0.09488	1591.12	0.09544	1563.44	0.09354	1559.82	0.06224	1698.57	0.0475	655.631	0.04659	440.056	0.0741	483.373	0.09491	1119.35	0.09778	649.101	0.09637	564.268	0.09538	628.616	0.09689	74.8438	0.09502	86.1589	0.09725	82.7249	0.09861	155.692	0.09647	180.181	0.09761	192.562	0.09589	1386.46	0.10031	1594.31	0.09993	2178.48	0.09554	3347.54	0.09697	2251.04	0.09548	3553.74
0.0969	1524.69	0.09898	1581.84	0.09721	1624.74	0.09752	1600.23	0.0953	1590.8	0.06277	1712.2	0.04789	660.095	0.04706	446.995	0.07603	491.331	0.09752	1136.03	0.09854	651.993	0.09762	573.741	0.09871	642.741	0.09808	87.0653	0.09801	88.3431	0.098	84.4809	0.09862	152.023	0.09767	181.126	0.09795	190.489	0.09692	1440.87	0.10306	1624.33	0.10161	2229.49	0.0982	3396.92	0.09828	2292.17	0.09588	3648.43
0.09862	1546.33	0.09964	1607.28	0.09914	1666.98	0.09827	1612.97	0.09838	1619.15	0.06466	1740.62	0.04964	672.242	0.04859	461.194	0.07699	502.864	0.09891	1153.75	0.09999	656.546	0.0999	586.602	0.10075	650.75	0.09935	85.3272	0.09933	91.1575	0.10061	82.3116	0.10004	154.454	0.09978	185.502	0.10063	191.916	0.09943	1478.54	0.10361	1673.03	0.10438	2265.32	0.10012	3464.5	0.09836	2362.5	0.09936	3722.77
0.10045	1571.36	0.10095	1633.93	0.10016	1694.18	0.1007	1638.75	0.09904	1635.57	0.06704	1783.75	0.05132	677.024	0.04848	474.585	0.07795	509.781	0.10077	1171.48	0.10046	668.997	0.10158	593.471	0.10085	661.528	0.10194	90.1839	0.1006	91.8006	0.10149	81.1561	0.10306	159.823	0.10066	185.215	0.10128	197.346	0.10031	1519.58	0.10633	1732.02	0.10478	2297.39	0.10059	3505.13	0.10099	2444.96	0.10043	3743.98
0.10243	1586.3	0.10276	1657.74	0.10271	1713.12	0.10207	1670.68	0.10082	1658.82	0.06879	1803.01	0.05133	681.788	0.05032	473.361	0.07745	515.273	0.10276	1192.34	0.10281	689.819	0.10268	605.669	0.10361	674.587	0.10261	86.7142	0.10362	87.9875	0.10317	89.573	0.10422	162.684	0.10325	187.633	0.10272	204.025	0.10207	1560.23	0.10807	1764.79	0.1068	2336.73	0.10297	3563.4	0.10278	2479.7	0.10136	3804.5
0.10447	1610.85	0.10465	1677.83	0.10404	1731.14	0.10356	1693.35	0.10191	1678.61	0.07037	1828.34	0.05134	694.371	0.05147	479.237	0.07815	530.462	0.1049	1202.3	0.10467	697.43	0.10503	616.907	0.1056	679.307	0.10518	88.464	0.10516	90.218	0.10432	88.4767	0.10648	159.964	0.1043	188.363	0.10491	204.715	0.10327	1627.68	0.10957	1826.72	0.10727	2408.63	0.10335	3641.68	0.10431	2540.81	0.10469	3910.43
0.10419	1631.33	0.10697	1699.94	0.10479	1758.21	0.10614	1711.47	0.1041	1703.27	0.07181	1870.21	0.05244	702.021	0.0511	488.169	0.07944	542.368	0.10582	1220.24	0.10588	709.472	0.10579	635.003	0.10616	690.059	0.10752	93.2127	0.10513	98.1865	0.10615	90.0447	0.10729	164.272	0.10623	197.359	0.10753	206.12	0.10603	1681.32	0.11157	1845.3	0.10929	2445.08	0.10505	3720.17	0.10666	2585.19	0.1053	3938.82
0.10745	1654.32	0.10836	1723.39	0.10607	1788.32	0.1069	1736.17	0.10536	1730.31	0.0733	1883.76	0.05467	716.977	0.05259	494.483	0.08045	551.998	0.10829	1259.59	0.10889	720.446	0.10725	638.047	0.10865	707.712	0.10841	96.8683	0.10792	97.7828	0.10884	90.6954	0.10889	170.06	0.1084	202.226	0.1081	215.427	0.10708	1727.8	0.11249	1886.31	0.11174	2476.07	0.10805	3762.48	0.10792	2641.44	0.1068	3980.41
0.10888	1685.39	0.11011	1747.35	0.10905	1812.08	0.10923	1763.49	0.10726	1764.45	0.07526	1899.27	0.05514	720.476	0.05255	507.33	0.08148	565.31	0.10987	1268.63	0.11042	728.057	0.10917	655.774	0.11012	714.63	0.10966	98.5637	0.10968	98.4573	0.10977	94.6321	0.11052	170.408	0.10972	205.345	0.10981	217.464	0.10839	1755.86	0.11512	1934.05	0.1134	2530.96	0.10987	3829.68	0.109	2697.45	0.10783	4101.47
0.11046	1703.62	0.11159	1771.69	0.10987	1838.85	0.11043	1778.65	0.10935	1788.98	0.07587	1937.1	0.05473	728.645	0.05299	517.027	0.08331	564.999	0.11063	1290.97	0.11112	739.913	0.11185	667.692	0.11156	724.404	0.11247	92.8451	0.11069	98.54	0.11198	93.8915	0.11259	174.65	0.11042	202.887	0.11122	213.146	0.11167	1805.99	0.11605	1988.12	0.1151	2573.82	0.11078	3880.15	0.11144	2786.99	0.11043	4144.81
0.11101	1733.54	0.11268	1790.57	0.11267	1868.28	0.11179	1812.95	0.11096	1811.96	0.07832	1978.37	0.05513	738.401	0.0544	529.206	0.08388	575.046	0.11318	1306.99	0.11291	755.053	0.11341	670.235	0.11408	735.224	0.11352	94.181	0.11216	102.346	0.11269	98.0565	0.11389	175.4	0.11273	209.171	0.11164	220.742	0.11351	1848.24	0.11762	2043.23	0.11746	2608.55	0.11285	3942.44	0.11221	2832.41	0.11156	4189.45
0.11389	1751.79	0.11448	1811.37	0.11498	1892.08	0.11393	1843.31	0.11309	1825.92	0.08019	1989.03	0.05593	749.921	0.05676	534.076	0.08379	582.36	0.1149	1322.13	0.11515	754.773	0.11457	682.953	0.11486	747.572	0.11448	95.7641	0.11451	107.517	0.11475	96.13	0.11747	178.072	0.11574	212.156	0.11498	226.133	0.11391	1881.61	0.12004	2077.88	0.11753	2666.54	0.11327	3996.2	0.1145	2880.78	0.11262	4255.65
0.11576	1789.42	0.11564	1832.59	0.11524	1912.46	0.11554	1846.76	0.11376	1843.41	0.08102	2012.19	0.05785	761.986	0.05576	537.219	0.08489	591.651	0.1151	1345.98	0.11588	775.181	0.11641	698.152	0.11697	762.175	0.11794	97.4899	0.11645	102.334	0.11646	95.775	0.11759	181.862	0.1161	217.396	0.11688	219.245	0.11519	1964.03	0.12164	2092.9	0.11912	2730.77	0.11559	4083.61	0.11634	2944.17	0.11547	4334.89
0.11789	1816.41	0.11779	1860.35	0.11675	1944.76	0.11618	1887.48	0.11575	1886.3	0.08328	2059.01	0.05916	774.036	0.0573	551.769	0.08534	594.187	0.11772	1369.22	0.11781	785.284	0.11807	699.12	0.1189	771.178	0.11822	100.474	0.1177	107.674	0.11728	100.562	0.11814	188.758	0.11845	221.964	0.11721	226.749	0.11739	2005.09	0.12238	2151.74	0.12236	2747.91	0.11739	4125.4	0.11752	2986.86	0.1169	4370.36
0.11883	1831.58	0.11843	1888.53	0.11914	1972.47	0.1195	1922.95	0.11889	1896.5	0.08558	2079.49	0.059	777.022	0.0577	565.747	0.08602	614.203	0.11905	1385.54	0.12134	793.719	0.11995	704.278	0.12001	780.588	0.11936	101.636	0.11975	112.91	0.12064	97.1813	0.11999	187.499	0.12017	221.239	0.11897	236.567	0.11858	2010.28	0.12473	2209.79	0.12329	2772.42	0.11971	4176.17	0.11964	3062.65	0.11869	4455.67
0.12026	1859.07	0.1206	1917.56	0.1204	1988.23	0.1201	1934.52	0.11895	1908.58	0.08621	2092.69	0.06085	789.647	0.05902	574.565	0.08663	620.6	0.12085	1402.39	0.12106	799.942	0.12129	715.924	0.12184	793.422	0.12266	103.605	0.12178	114.069	0.1214	98.4431	0.12234	187.758	0.12086	223.622	0.12128	234.477	0.11976	2076.71	0.12552	2254.96	0.12439	2834	0.12081	4239.77	0.12088	3121.98	0.12067	4520.51
0.12295	1878.59	0.12212	1936.67	0.12096	2014.85	0.1213	1972.52	0.12133	1946.87	0.08742	2139.4	0.06127	791.955	0.05985	582.82	0.08885	641.79	0.12443	1425.43	0.12245	817.961	0.12327	731.59	0.12324	801.848	0.12421	101.899	0.12303	109.314	0.12369	106.853	0.12362	192.412	0.12294	226.396	0.12287	238.634	0.12235	2144.91	0.12747	2293.77	0.12715	2903.63	0.12306	4284.92	0.12247	3186.87	0.12215	4544.51
0.12466	1896.34	0.12434	1964.94	0.12509	2061.61	0.12477	1987.86	0.12328	1967.44	0.0915	2174.02	0.06239	803.091	0.06093	587.93	0.08875	649.002	0.12499	1435.22	0.12433	832.263	0.12484	737.716	0.12519	804.544	0.12494	101.525	0.12434	113.532	0.12561	103.656	0.12744	195.368	0.12453	238.448	0.125	239.253	0.12371	2171.94	0.12971	2335.37	0.12822	2937.14	0.12315	4353.52	0.12424	3227.54	0.12322	4605.46
0.12584	1912.17	0.12619	1996.46	0.12573	2078.42	0.1262	1998.44	0.12389	1982.02	0.09169	2175.73	0.06223	813.808	0.06209	601.204	0.08929	659.474	0.12605	1453.58	0.12679	843.12	0.12633	750.755	0.12628	823.276	0.12659	105.908	0.12616	111.297	0.1271	102.243	0.12842	195.665	0.12592	234.259	0.12656	245.735	0.12527	2220.7	0.13139	2371.53	0.12928	2988.69	0.12584	4441.58	0.12641	3281.73	0.12548	4702.82
0.12746	1931.96	0.12825	2024.5	0.12693	2112.76	0.12714	2030.22	0.12565	2020.26	0.09287	2214.94	0.06243	827.476	0.06227	605.671	0.09085	664.105	0.12857	1488.99	0.12761	849.321	0.12761	762.617	0.12811	835.592	0.12934	109.656	0.12761	116.865	0.12869	107.522	0.12845	199.398	0.12756	237.239	0.12763	241.244	0.12737	2277.85	0.13291	2407.51	0.13088	3027.6	0.12807	4477.41	0.12761	3331.78	0.12688	4759.72
0.12804	1952.07	0.13067	2052.38	0.13067	2127.37	0.12895	2064.05	0.12854	2047.65	0.0963	2255.04	0.06468	834.571	0.06334	613.627	0.09087	671.834	0.1295	1494.94	0.12993	867.585	0.13076	772.832	0.13014	838.072	0.12995	110.008	0.13015	118.685	0.13046	107.857	0.13108	200.231	0.12953	236.675	0.13109	244.392	0.12898	2321.96	0.13507	2456.15	0.13338	3054.96	0.12893	4525.72	0.12938	3408.03	0.12935	4815.51
0.13076	1997.51	0.13229	2074.79	0.13154	2146.01	0.13102	2073.18	0.12996	2051.93	0.09688	2271.27	0.06587	841.976	0.06352	619.501	0.09199	685.561	0.13104	1518.85	0.1324	873.64	0.13119	779.757	0.13097	853.768	0.13126	112.006	0.13065	116.807	0.13128	111.677	0.13305	204.062	0.13118	242.994	0.13144	250.187	0.13096	2367.68	0.13572	2512.03	0.13466	3103.64	0.13074	4618.83	0.1304	3465.29	0.12988	4859.95
0.13191	2017.53	0.13374	2092.19	0.13153	2160.81	0.13119	2105.46	0.13046	2077.46	0.09871	2285.28	0.06606	847.065	0.0655	636.042	0.09256	690.723	0.13247	1538.44	0.13239	878.454	0.13239	797.645	0.13353	869.566	0.13328	114.906	0.13346	117.842	0.13351	110.074	0.13428	210.282	0.13296	243.237	0.13294	258.431	0.13192	2405.4	0.13839	2546.46	0.1364	3148.74	0.1338	4655.91	0.13291	3516.74	0.13251	4925.68
0.13388	2035.93	0.135	2120.05	0.13442	2191.19	0.13441	2116.22	0.13275	2100.06	0.09921	2320.7	0.066	856.269	0.06607	638.668	0.09482	694.182	0.1344	1555.98	0.13601	891.915	0.13466	805.011	0.13518	874.041	0.13527	116.088	0.1336	117.099	0.13507	116.529	0.13632	215.297	0.13477	247.564	0.13455	257.851	0.13359	2465.5	0.13924	2601.44	0.13888	3205.98	0.13382	4700.14	0.13482	3579.91	0.13364	4978.96
0.1341	2059.45	0.13671	2143.32	0.136	2224.26	0.13595	2145.38	0.13405	2121.52	0.10164	2360.95	0.0665	875.271	0.06634	650.951	0.09477	699.525	0.13544	1566.48	0.13673	907.409	0.13764	806.566	0.13584	888.769	0.13681	118.662	0.1349	123.018	0.13655	115.171	0.13787	211.236	0.13695	258.126	0.13738	261.893	0.13596	2508.33	0.14123	2632.65	0.14047	3248.35	0.1361	4815.32	0.13642	3640.89	0.13498	5026.24
0.1363	2079.81	0.13868	2162.81	0.13652	2238.64	0.13641	2168.6	0.13656	2150.94	0.10297	2377.46	0.06816	883.747	0.06668	661.884	0.09554	714.044	0.13788	1599.91	0.13821	926.34	0.138	816.297	0.13765	900.001	0.13923	115.761	0.13886	124.656	0.13796	116.059	0.13909	217.476	0.13815	251.508	0.13705	260.18	0.13726	2541.6	0.1428	2670.52	0.14221	3279.91	0.13876	4845.98	0.13799	3661.32	0.13633	5108.27
0.13918	2112.33	0.14023	2183.39	0.13959	2260.51	0.13951	2195.11	0.13748	2173.01	0.10495	2403.72	0.0697	890.765	0.06761	663.971	0.09574	722.111	0.13988	1610.25	0.14006	928.861	0.13981	839.377	0.13898	906.824	0.13996	118.727	0.13896	127.201	0.13964	117.611	0.13911	218.784	0.13971	262.606	0.1403	267.589	0.13919	2595.6	0.14453	2708.03	0.14263	3327.97	0.13959	4884.89	0.13881	3713.05	0.13882	5174.79
0.1412	2128.23	0.14119	2202.94	0.1407	2281.54	0.14055	2213.34	0.13972	2187.65	0.10544	2433.54	0.0707	897.334	0.07022	678.777	0.09777	738.381	0.14154	1628.2	0.14087	938.35	0.14101	845.866	0.14188	911.055	0.14217	119.284	0.14066	125.263	0.14163	119.328	0.14314	221.309	0.14217	264.015	0.14163	271.492	0.14022	2643.37	0.14594	2766.85	0.145	3367.35	0.14042	4959.85	0.14147	3820.28	0.14067	5209.95
0.14317	2150.07	0.14328	2223.74	0.14206	2293.02	0.14187	2235.92	0.14048	2204.03	0.10807	2462.14	0.07056	909.089	0.07158	684.342	0.09696	745.29	0.14208	1647.48	0.14287	955.215	0.1422	841.442	0.14359	930.29	0.14334	123.362	0.14211	122.962	0.14337	127.627	0.14408	228.389	0.14352	267.506	0.14313	272.327	0.14249	2678.24	0.14764	2803.09	0.14706	3413.43	0.14337	5017.96	0.14306	3843.21	0.14204	5243.29
0.14381	2168.15	0.14496	2250.47	0.14356	2318.89	0.14414	2258.46	0.14235	2219.81	0.11063	2480.52	0.07179	913.59	0.07125	688.08	0.09826	753.124	0.14523	1667.96	0.14497	960.818	0.14402	867.083	0.14555	934.44	0.14438	117.634	0.14555	129.271	0.14506	125.644	0.14609	227.883	0.14443	270.862	0.14476	277.418	0.14271	2740.87	0.1492	2832.54	0.14726	3477.61	0.14416	5071.22	0.14437	3882.13	0.14296	5346.96
0.14555	2195.08	0.14675	2278.24	0.14475	2327.08	0.14604	2271.69	0.14454	2243.53	0.11127	2505.79	0.07188	929.245	0.0712	698.771	0.09915	765.422	0.14627	1684.39	0.14571	971.172	0.14634	874.752	0.14578	951.754	0.14721	123.043	0.14559	126.751	0.14709	118.341	0.14756	232.668	0.14687	269.461	0.14591	279.669	0.14589	2799.34	0.15164	2872.63	0.14943	3509.42	0.14557	5146.27	0.14484	3976.47	0.14563	5391.37
0.14818	2216.62	0.14772	2296.51	0.1467	2356.91	0.1472	2284.58	0.14505	2271.85	0.11435	2525.7	0.07297	936.391	0.07208	709.457	0.10033	780.944	0.14763	1710.43	0.14783	990.022	0.14835	879.532	0.14773	958.022	0.14885	124.878	0.14724	129.779	0.1486	125.845	0.14838	231.386	0.14886	272.511	0.14686	279.469	0.14773	2820.02	0.15327	2930.84	0.1522	3550.78	0.14763	5198.03	0.1482	4013.98	0.14698	5424.14
0.14933	2233.13	0.14962	2322.94	0.15058	2381.79	0.14897	2326.34	0.14865	2292.38	0.11509	2534.34	0.0747	942.204	0.07282	722.43	0.10166	782.926	0.15035	1719.01	0.15015	996.077	0.14959	895.542	0.14968	966.791	0.14915	126.308	0.1505	127.379	0.15025	126.132	0.14974	234.977	0.14922	277.486	0.1492	284.925	0.14895	2852.1	0.15393	2967.98	0.15337	3576.16	0.14921	5233.91	0.14888	4061.01	0.14881	5523.24
0.15038	2250.14	0.1511	2344.37	0.15074	2387	0.15168	2340.9	0.14955	2301.04	0.11633	2557.28	0.07529	956.104	0.07386	730.937	0.10228	790.12	0.151	1745.91	0.15136	1007.8	0.15072	908.638	0.15159	979.093	0.15212	129.246	0.15029	130.701	0.15171	129.391	0.15172	239.112	0.15118	279.328	0.15149	288.831	0.14965	2906.63	0.15622	3005.49	0.15455	3641.2	0.15128	5307.1	0.15051	4154.76	0.15072	5564.47
0.15269	2263.9	0.15338	2363.58	0.15224	2396.24	0.15242	2352.85	0.15061	2316.21	0.11968	2600.35	0.07597	961.347	0.07386	738.042	0.10409	803.336	0.1521	1759.84	0.15189	1022.12	0.15346	911.413	0.1526	994.237	0.15345	127.362	0.15147	136.208	0.15341	131.974	0.15414	238.427	0.1524	278.497	0.15218	293.276	0.15314	2965.69	0.15688	3065.85	0.15698	3679.45	0.1521	5361.52	0.15285	4199.25	0.15233	5613.08
0.15261	2294.8	0.15435	2369.77	0.15429	2408.74	0.15327	2363.85	0.15301	2325.23	0.12098	2606.02	0.07631	965.606	0.07655	750.046	0.10284	805.589	0.15477	1779.87	0.15511	1030.8	0.15472	919.567	0.15533	1007.41	0.15398	133.526	0.15467	144.601	0.15544	131.964	0.15505	244.599	0.155	278.526	0.15404	296.023	0.15361	3016.53	0.15948	3093.73	0.15816	3728.32	0.15371	5416.72	0.15411	4242.68	0.15278	5670.43
0.15544	2314.76	0.15416	2389.68	0.15569	2401.12	0.15499	2390.44	0.15411	2337.33	0.12204	2608.44	0.07709	982.467	0.07662	748.18	0.10453	810.406	0.15556	1798.36	0.15643	1034.26	0.15601	940.276	0.15653	1017.89	0.15735	135.266	0.15626	140.522	0.1564	136.374	0.15759	243.564	0.15594	291.568	0.15707	300.861	0.15501	3077.33	0.16149	3125.2	0.15994	3779.67	0.15659	5482.97	0.15558	4298.66	0.15478	5746.89
0.15668	2343.12	0.15675	2412.45	0.15637	2421.72	0.15685	2411.48	0.15564	2362.47	0.12211	2645.47	0.07847	992.794	0.0773	760.152	0.1057	826.098	0.15844	1828.12	0.15718	1050.99	0.15792	944.608	0.15817	1026.6	0.1592	137.075	0.15642	147.505	0.15775	134.957	0.15829	248.284	0.15861	292.232	0.15748	296.931	0.15708	3111.25	0.16228	3156.6	0.16183	3814.46	0.15723	5522.29	0.15734	4367.32	0.15655	5792.04
0.15953	2359.18	0.15917	2433.65	0.15983	2441.96	0.15866	2427.1	0.15816	2363.89	0.12629	2667.06	0.07907	1006.89	0.07758	766.58	0.10625	832.682	0.16025	1833.53	0.16042	1064.72	0.15871	950.621	0.15985	1038.84	0.15979	135.397	0.16043	143.3	0.16057	135.459	0.15914	246.856	0.1597	293.108	0.15975	304.317	0.15923	3137.09	0.16436	3239.75	0.16332	3824.44	0.16016	5566.17	0.15918	4419.34	0.15883	5843.82
0.16132	2387.66	0.16067	2451.76	0.16111	2438.57	0.16185	2449.08	0.15962	2359.69	0.12667	2672.09	0.07908	1014.08	0.07819	783.019	0.10646	848.487	0.16117	1859.63	0.16207	1068.26	0.16114	963.735	0.16191	1046.08	0.16143	140.986	0.16072	150.162	0.16246	139.522	0.16349	256.357	0.16135	296.24	0.16045	305.67	0.16029	3184.22	0.16634	3272.95	0.1645	3887.82	0.16032	5632.62	0.16118	4481.18	0.16012	5888.63
0.16486	2403.57	0.16343	2464.7	0.1615	2427.45	0.16116	2455.72	0.16089	2367.76	0.12789	2690.91	0.08023	1022.21	0.08075	793.642	0.10792	856.899	0.16288	1871.67	0.16242	1079.34	0.16233	976.502	0.1633	1058.29	0.16369	136.806	0.16234	146.805	0.16305	133.853	0.16409	260.953	0.16329	294.766	0.16299	309.799	0.16139	3257.05	0.16756	3318.81	0.16724	3961.52	0.16242	5693.54	0.16333	4522.47	0.16305	5942.7
0.16496	2425.65	0.16523	2483.54	0.16562	2472.09	0.16471	2479	0.16263	2390.2	0.12956	2695.12	0.08164	1027.59	0.08137	802.906	0.10878	864.075	0.16497	1894.6	0.16356	1094.14	0.16445	986.214	0.16554	1070.07	0.16487	139.245	0.16477	150.171	0.16499	139.159	0.1649	258.481	0.16567	299.337	0.16454	307.881	0.16462	3293.48	0.16994	3356.69	0.16794	3990.87	0.16363	5749.11	0.1641	4558.23	0.16311	5971.35
0.16525	2431.36	0.16731	2501.43	0.16603	2449.41	0.16499	2486.4	0.16486	2387.66	0.13202	2693.09	0.08223	1040.15	0.08102	801.058	0.10895	877.484	0.16625	1911.1	0.16682	1105.64	0.16621	994.314	0.1659	1080.24	0.16699	142.185	0.16604	150.114	0.16711	143.651	0.1685	263.207	0.16614	305.195	0.16629	310.582	0.16546	3334.39	0.17075	3390.98	0.16972	4029.29	0.16644	5816.73	0.16633	4617.86	0.16565	6080.82
0.16786	2445.01	0.16898	2517.32	0.16603	2460.57	0.16701	2496.79	0.16534	2387.67	0.13321	2700.87	0.08244	1050.61	0.08276	803.657	0.10998	885.449	0.16715	1936.91	0.16737	1115.41	0.16752	1015.61	0.16828	1090.03	0.16856	144.999	0.16795	152.315	0.16862	143.579	0.16891	263.176	0.16776	307.792	0.1681	314.123	0.16595	3397.55	0.17368	3435.11	0.17209	4074.56	0.16777	5864.82	0.16742	4677.56	0.16759	6137.97
0.16908	2459.36	0.17041	2528.21	0.17069	2471.68	0.16903	2508.01	0.16754	2390.81	0.13563	2709.41	0.08455	1057.79	0.08273	823.677	0.11117	894.861	0.17065	1949.72	0.17003	1130.95	0.16991	1016.52	0.17032	1108.78	0.17076	141.582	0.16924	150.228	0.16989	142.95	0.16982	264.672	0.1711	309.564	0.16918	321.977	0.16876	3435.18	0.17413	3486.17	0.17448	4105.9	0.16922	5901.07	0.1684	4748.03	0.1696	6183.86
0.17094	2470.35	0.17118	2541.83	0.17174	2450.29	0.17088	2519.11	0.17077	2384.26	0.13751	2696.51	0.08561	1069.57	0.08356	825.069	0.11337	901.928	0.17098	1970.55	0.17128	1146.65	0.17196	1022.74	0.17139	1108.32	0.17072	140.146	0.17057	158.844	0.17228	145.474	0.17353	268.203	0.17114	305.933	0.17202	323.378	0.17093	3458.44	0.17596	3536.56	0.17465	4143.09	0.17055	5960.53	0.17145	4817.25	0.17095	6209.42
0.17289	2483.83	0.17324	2553.56	0.17215	2444.37	0.17206	2531.9	0.17098	2375.09	0.13856	2703.8	0.0871	1077.97	0.08517	840.182	0.1137	908.452	0.17207	1996.01	0.17226	1145.68	0.17286	1043.32	0.17291	1127.45	0.1745	147.817	0.17383	152.64	0.17391	147.531	0.17474	270.903	0.17237	312.512	0.17236	318.765	0.17116	3507.61	0.17801	3565.9	0.17586	4204.26	0.17277	6026.83	0.17266	4849.91	0.17288	6281.73
0.17409	2498.76	0.17494	2568.73	0.17335	2467.95	0.17457	2534.88	0.17446	2395.64	0.14084	2713.3	0.08675	1080.68	0.08615	847.173	0.11354	921.065	0.17472	2014.66	0.17559	1166.5	0.17549	1054.6	0.17533	1138.03	0.17417	147.682	0.17413	160.127	0.17599	144.401	0.1748	277.501	0.17475	316.349	0.17464	328.24	0.17397	3576.85	0.17906	3595.74	0.17779	4258.17	0.17437	6053.21	0.17421	4891.25	0.17386	6320.09
0.17577	2515.35	0.17677	2579.5	0.17698	2477.48	0.17567	2531.97	0.17447	2381.66	0.14268	2688.56	0.0867	1088.63	0.08656	861.562	0.11416	931.283	0.17584	2026.25	0.17624	1178.65	0.17663	1056.52	0.17647	1140.92	0.17722	149.961	0.17567	153.992	0.17707	154.359	0.17766	273.34	0.17696	322.373	0.17713	333.678	0.1758	3602.65	0.18146	3637.93	0.17995	4290.14	0.17547	6148.68	0.17573	4948.76	0.17521	6373.71
0.17644	2526.6	0.17889	2588.36	0.17751	2474.37	0.17695	2554.25	0.17632	2375.59	0.1434	2685.93	0.08745	1102.96	0.08712	868.728	0.116	942.094	0.17736	2053.84	0.17785	1192.03	0.17879	1070.57	0.17725	1167.73	0.17801	145.919	0.17814	161.936	0.17768	148.729	0.17941	279.493	0.17793	322.826	0.17775	336.199	0.17733	3650.19	0.18338	3696.92	0.182	4320.75	0.17909	6172.21	0.1775	5014.92	0.17717	6446.57
0.17911	2542.69	0.1807	2595.69	0.1792	2472.6	0.17891	2565.2	0.17734	2388.65	0.14463	2692.14	0.08815	1118.86	0.08784	870.234	0.11722	948.307	0.17909	2074.54	0.18	1199.45	0.17873	1077.91	0.18002	1164.11	0.18002	159.894	0.17903	162.848	0.17964	149.993	0.17955	282.746	0.18037	334.335	0.17894	339.727	0.17937	3698.75	0.18478	3727.47	0.18301	4370.54	0.17989	6193.47	0.1793	5053.22	0.17841	6498.73
0.18129	2559.12	0.18269	2593.26	0.18173	2461.18	0.18147	2559.23	0.18019	2369.29	0.14701	2692.59	0.09185	1121.88	0.08832	880.942	0.1169	956.615	0.18191	2083.86	0.18138	1211.87	0.18171	1089.07	0.18202	1172.16	0.18142	156.671	0.18131	164.225	0.1811	155.299	0.18297	286.435	0.18065	324.833	0.18133	338.819	0.1807	3741.99	0.1868	3778.56	0.18416	4419.77	0.18039	6249.4	0.18225	5113.48	0.18135	6526.59
0.18225	2564.29	0.18518	2605.44	0.18277	2459.52	0.18233	2556.55	0.18153	2362.67	0.1493	2677.56	0.09048	1135.72	0.08951	888.743	0.11856	964.016	0.18216	2093.11	0.18326	1229.12	0.18344	1095.12	0.18253	1186.67	0.18315	157.508	0.18162	168.684	0.18414	154.763	0.18444	284.2	0.18273	333.86	0.18297	344.467	0.18145	3784.43	0.18802	3816.3	0.1869	4457.14	0.18325	6337.35	0.18239	5165.53	0.18164	6569.96
0.18585	2571.58	0.18607	2602.75	0.18402	2458.33	0.18337	2564.8	0.18265	2368.64	0.15011	2664.37	0.09157	1136.71	0.09151	902.258	0.11862	973.333	0.18525	2121.41	0.18479	1233.92	0.18363	1103.73	0.18587	1198.15	0.18456	155.86	0.18484	163.698	0.18522	157.345	0.1854	291.294	0.18493	334.457	0.18457	344.338	0.18425	3839.24	0.18998	3848.57	0.18791	4511.34	0.18484	6382.67	0.18387	5230.89	0.18367	6633.66
0.18554	2575.06	0.18782	2601.71	0.18598	2462.57	0.18625	2565.78	0.18509	2364.13	0.15256	2669.94	0.09274	1151.48	0.0912	910.642	0.11917	988.949	0.18617	2136.47	0.18736	1240.26	0.1863	1120.82	0.18723	1208.67	0.18681	159.284	0.18521	167.075	0.1853	156.061	0.18823	295.142	0.18632	338.288	0.18596	351.389	0.18542	3891.33	0.19111	3881.55	0.19082	4545.02	0.18572	6431.46	0.18538	5273.31	0.18522	6685.43
0.18723	2579.2	0.18944	2609.5	0.18737	2455.11	0.18765	2564.06	0.1869	2350.97	0.15429	2650.08	0.09341	1164.44	0.09252	917.944	0.12108	991.62	0.187	2159.88	0.18711	1248.12	0.18827	1130.45	0.18779	1211.42	0.18924	158.465	0.18789	171.176	0.18848	160.341	0.18914	294.906	0.18784	343.617	0.18811	350.883	0.18765	3922.83	0.194	3941.29	0.19209	4572.43	0.18743	6472.62	0.18765	5314.68	0.18763	6743.51
0.19011	2572.83	0.19154	2606.73	0.18957	2450.14	0.18898	2571.18	0.18788	2355.84	0.15518	2634.77	0.09406	1166.81	0.09249	918.29	0.12094	1007.6	0.19052	2186.05	0.19051	1269.44	0.18926	1139.03	0.18969	1230.47	0.18962	171.745	0.18972	170.613	0.19006	154.904	0.19038	296.486	0.19006	337.792	0.1891	350.836	0.18912	3951.65	0.19519	3983.41	0.19369	4605	0.18968	6496.44	0.18941	5389.4	0.18777	6781.79
0.19212	2572.37	0.19267	2603.57	0.1919	2443.28	0.19144	2564.2	0.18999	2349.82	0.15677	2638.82	0.09586	1180.66	0.09362	933.219	0.12169	1022.68	0.19149	2195.29	0.19064	1271.31	0.19065	1149.04	0.19283	1238.09	0.19086	164.11	0.1913	164.532	0.19135	168.45	0.19265	300.595	0.19128	341.675	0.19117	360.164	0.19003	4016.99	0.19736	4017.58	0.19379	4671.54	0.18991	6562.89	0.19025	5430.47	0.19086	6823.35
0.1936	2575.27	0.19322	2590.99	0.19262	2450.24	0.19327	2560.6	0.19077	2345.92	0.15981	2651.77	0.09625	1187.46	0.09429	948.218	0.12308	1026.92	0.19197	2215.19	0.19212	1289.33	0.19323	1160.89	0.19305	1249.07	0.19324	168.17	0.19215	167.152	0.19389	163.556	0.19481	295.812	0.1936	358.005	0.19395	361.003	0.19291	4067.98	0.19792	4066.04	0.1971	4720.89	0.19254	6627.75	0.19246	5488.38	0.19275	6848.19
0.19466	2576.44	0.19455	2579.34	0.19407	2447.43	0.19364	2555.3	0.19294	2344.05	0.16109	2625.69	0.09757	1196.39	0.09536	958.859	0.12427	1035.23	0.1942	2243.61	0.1948	1298.89	0.19412	1172	0.19539	1265.11	0.19596	164.06	0.19442	183.47	0.19491	163.553	0.19552	302.028	0.19534	347.309	0.19432	358.561	0.19362	4097.78	0.19981	4110.33	0.19847	4758.2	0.19419	6650.87	0.19385	5535.37	0.19338	6910.99
0.19672	2574.2	0.19651	2575.22	0.19615	2447.05	0.19704	2553.37	0.19533	2346.46	0.16209	2614.6	0.09766	1206.16	0.09708	960.094	0.12417	1041.02	0.196	2253.48	0.19673	1311.82	0.1961	1182.67	0.1966	1274.46	0.19818	173.064	0.19505	181.937	0.1967	165.588	0.19758	306.673	0.19625	355.977	0.19601	365.906	0.19558	4151.1	0.20259	4154.46	0.19938	4797.45	0.19665	6700.25	0.19575	5595.33	0.19516	6982.54
0.19763	2573.58	0.19884	2578.82	0.19784	2443.38	0.19793	2551.28	0.19633	2338.57	0.16257	2619.28	0.09807	1213.55	0.09742	967.248	0.12536	1048.04	0.19761	2273.23	0.19777	1313.23	0.19761	1190.39	0.1977	1289.91	0.19797	171.69	0.19687	179.548	0.19868	169.392	0.19868	307.763	0.19785	355.785	0.19854	362.363	0.19766	4192.24	0.20274	4179.82	0.20316	4835.22	0.19834	6734.9	0.19699	5668.05	0.19693	7013.85
0.19932	2570.22	0.19969	2587.04	0.2001	2442.78	0.19944	2557.84	0.19844	2330.63	0.16498	2625.22	0.09891	1228.67	0.0972	980.337	0.12589	1062.99	0.19969	2304.59	0.19929	1329.9	0.20016	1202.51	0.20054	1297.25	0.19981	172.018	0.19969	181.088	0.20005	174.733	0.19978	309.776	0.2001	359.611	0.19939	372.541	0.19919	4232.92	0.20454	4246.38	0.20178	4871.16	0.19951	6777.35	0.19979	5701.73	0.19862	7037.3
0.20075	2572.48	0.20218	2588.92	0.20196	2442.92	0.20099	2551.05	0.19981	2331.78	0.16714	2614.7	0.10104	1233.93	0.09778	989.668	0.12741	1071.61	0.20164	2308.82	0.20295	1337.32	0.20153	1201.8	0.20142	1305.24	0.20055	170.041	0.20203	175.912	0.2019	165.142	0.20217	314.093	0.20069	361.793	0.20188	367.82	0.20022	4268.49	0.20649	4278.28	0.20446	4914.02	0.20059	6815.56	0.20058	5743.89	0.20007	7092.33
0.20179	2577.21	0.2039	2591.54	0.20196	2433.59	0.20312	2541.45	0.20101	2322.19	0.16802	2620.12	0.10097	1240.27	0.09898	997.434	0.12927	1081.81	0.20227	2325.83	0.20291	1351.25	0.20355	1224.04	0.20322	1310.43	0.20447	167.943	0.20284	185.086	0.20278	173.885	0.20453	318.156	0.20368	368.861	0.20281	373.031	0.20225	4337.47	0.20851	4297.54	0.20741	4974.22	0.20284	6876.18	0.20271	5807.04	0.20347	7132.52
0.20563	2571.32	0.20474	2588.01	0.20564	2450.48	0.2037	2536.8	0.20306	2326.65	0.17131	2604.72	0.10151	1252.45	0.09982	1007.18	0.12838	1097.28	0.2042	2355.24	0.20417	1372.23	0.20452	1226.11	0.20495	1332.19	0.20549	178.383	0.20398	177.648	0.20451	178.931	0.20556	316.383	0.20552	373.258	0.20469	377.397	0.20474	4376.2	0.2098	4335.87	0.20856	5014.75	0.20394	6913.03	0.20431	5841.48	0.20333	7151.21
0.20656	2572.61	0.20742	2583.89	0.20652	2439.02	0.20569	2535.14	0.20531	2328.86	0.17269	2594.69	0.10264	1260.58	0.1022	1014.31	0.12954	1097.82	0.20608	2366.61	0.20711	1370.58	0.20678	1244.19	0.20669	1335.02	0.20636	174.439	0.20658	187.333	0.20707	174.231	0.2057	318.565	0.20748	370.246	0.20705	384.449	0.20623	4405.85	0.21097	4398.73	0.21016	5036.64	0.20618	6961.55	0.20559	5897.37	0.20524	7245.19
0.20968	2570.07	0.20888	2585.64	0.20738	2440.13	0.20814	2536.35	0.20648	2323.89	0.17324	2578.02	0.10344	1275.8	0.10243	1022.66	0.13025	1107.69	0.20735	2384.72	0.20844	1384.59	0.2076	1257.31	0.20826	1352.41	0.20867	174.818	0.20863	186.878	0.20845	180.474	0.20918	322.241	0.20813	367.913	0.20817	381.517	0.20763	4468.77	0.21338	4422.21	0.21172	5080.53	0.20802	6984.04	0.20713	5953.39	0.20737	7262.13
0.21147	2563.46	0.21145	2575.94	0.21118	2439.23	0.20894	2539.91	0.20877	2327.68	0.1749	2605	0.10343	1283.25	0.10334	1029.21	0.13105	1115.2	0.20912	2408.33	0.2087	1395.05	0.20916	1268.31	0.20972	1356.17	0.20999	180.482	0.2084	187.929	0.20961	179.91	0.21065	323.069	0.20944	375.445	0.20932	382.41	0.20854	4519.4	0.21461	4475.26	0.21274	5129.42	0.20907	7002.67	0.20872	6015.25	0.20914	7281.91
0.21217	2551.34	0.21267	2572.24	0.21261	2433.64	0.21106	2531.54	0.21016	2309.47	0.17813	2589.72	0.10479	1291.86	0.10293	1032.66	0.13125	1124.89	0.21112	2416.34	0.21231	1416.25	0.21209	1269.9	0.21224	1365.85	0.21119	187.808	0.21124	195.512	0.21126	179.615	0.21444	331.456	0.21249	375.478	0.21283	387.09	0.21087	4556.09	0.21737	4535.23	0.21511	5175.51	0.21121	7065.47	0.21068	6057.81	0.21065	7335.03
0.21377	2548.61	0.21381	2572.84	0.21289	2421.16	0.21293	2528.77	0.21141	2311.02	0.17872	2581.51	0.10629	1301.24	0.10531	1045.02	0.13259	1131.19	0.21269	2441.68	0.21422	1423.58	0.21224	1286.19	0.21328	1382.12	0.21322	188.187	0.21239	191.956	0.21347	187.067	0.21478	330.841	0.21292	383.004	0.21397	382.383	0.2114	4601.06	0.21814	4559.09	0.21632	5205.43	0.21358	7126.72	0.21312	6097.15	0.21155	7377.44
0.21479	2543.26	0.2169	2568.38	0.2157	2434.26	0.2156	2523.75	0.21264	2324.21	0.1803	2594.9	0.10712	1306.55	0.1049	1059.82	0.13279	1146.58	0.21356	2471.3	0.21418	1434.73	0.21494	1301.59	0.21516	1398.53	0.21549	187.53	0.21458	195.436	0.21403	185.012	0.21524	327.462	0.2154	388.88	0.21449	392.35	0.21397	4661.76	0.22029	4586.89	0.21801	5268.4	0.21444	7122.29	0.21366	6136.99	0.21387	7408.76
0.21677	2540.69	0.21734	2562.37	0.21781	2436.9	0.2154	2530.41	0.21507	2319.86	0.18386	2589.2	0.10845	1318.52	0.10614	1072.02	0.13596	1152.72	0.21596	2485.48	0.21632	1442.01	0.21628	1296.96	0.21667	1404.68	0.21694	183.627	0.21535	194.161	0.21791	187.08	0.21594	338.569	0.21545	387.763	0.21606	396.731	0.21597	4676.52	0.22127	4637.79	0.22036	5306.8	0.21667	7173.53	0.21558	6198.48	0.21555	7461.55
0.2188	2541.29	0.21911	2561.63	0.21742	2422.52	0.21732	2514.33	0.2166	2310.39	0.18388	2581.52	0.10691	1322.7	0.10715	1077.54	0.13608	1162.95	0.21781	2504.71	0.21822	1448.61	0.21778	1311.03	0.2179	1413.36	0.21821	187.959	0.21764	193.396	0.21932	186.48	0.21872	332.892	0.21772	389.634	0.2169	396.275	0.21751	4714.95	0.2229	4687.31	0.22206	5330.08	0.21741	7216.99	0.21771	6253.92	0.21771	7501.05
0.21956	2538.69	0.22136	2558.7	0.21949	2428.05	0.21904	2529.61	0.21728	2310.52	0.1852	2583.92	0.1099	1335.08	0.10763	1080.92	0.13584	1172.19	0.21862	2525.68	0.21937	1462.43	0.21957	1323.08	0.21954	1423.51	0.21947	196.145	0.21906	194.781	0.21966	184.696	0.2206	333.39	0.21989	396.79	0.21935	398.308	0.21872	4776.49	0.22432	4721.07	0.22372	5370.8	0.22009	7223.71	0.21979	6317.41	0.21894	7526.05
0.22179	2534.97	0.22379	2557.91	0.22182	2428.01	0.22239	2528.4	0.2202	2303.16	0.18819	2590.04	0.11027	1345.09	0.10828	1095.99	0.13598	1180.58	0.22234	2542.47	0.22225	1478.42	0.22156	1342.77	0.22195	1434.93	0.22192	189.184	0.22136	195.517	0.22237	183.279	0.22237	341.916	0.22193	393.585	0.22191	405.315	0.22072	4825.76	0.22653	4764.77	0.22538	5429.78	0.22084	7257	0.22016	6353.68	0.22045	7553.65
0.22231	2540.04	0.22412	2550.16	0.22298	2417.84	0.22189	2517.69	0.22159	2312.42	0.18898	2578.43	0.11104	1351.9	0.10986	1104.45	0.13787	1191.49	0.22264	2546	0.2227	1486.85	0.22288	1345.5	0.22286	1443.38	0.22293	192.076	0.22201	198.93	0.22409	188.94	0.22575	342.181	0.22348	396.793	0.22258	404.005	0.22222	4858.64	0.22774	4808.38	0.22641	5449.64	0.2235	7334.67	0.22233	6375.38	0.22131	7606.66
0.22429	2540.29	0.22467	2550.92	0.22418	2422.03	0.22424	2519.1	0.22215	2309.18	0.19069	2572.52	0.111	1362.41	0.11174	1109.46	0.13948	1204.42	0.22371	2578.6	0.22348	1497.44	0.22478	1360.98	0.22655	1461.03	0.22592	186.174	0.22532	198.089	0.22517	190.629	0.22526	346.429	0.22493	401.535	0.22428	404.637	0.2239	4927.28	0.23033	4846.43	0.22791	5487.43	0.22563	7331.38	0.2246	6403.47	0.22374	7653.85
0.22682	2533.57	0.22727	2550.72	0.22706	2429.53	0.22605	2525.76	0.22475	2316.16	0.19179	2574.33	0.11232	1368.09	0.11233	1115.71	0.14001	1203.19	0.22622	2594.56	0.22677	1511.15	0.22734	1368.01	0.22757	1468.21	0.22661	194.443	0.22595	205.859	0.22597	194.268	0.22584	351.585	0.22596	399.773	0.22544	411.257	0.22648	4955.41	0.23108	4874.55	0.23051	5538.74	0.22601	7354.74	0.22584	6461.03	0.22599	7682.07
0.22687	2524.5	0.2291	2548.61	0.22799	2430.09	0.22781	2515.37	0.22624	2305.84	0.19457	2576	0.11364	1375.69	0.11315	1120.05	0.14107	1213.74	0.22784	2608.36	0.2279	1517.98	0.22847	1381.12	0.2277	1475.14	0.22898	198.559	0.22744	205.545	0.22803	195.397	0.2296	350.925	0.22838	405.326	0.22955	408.029	0.22753	4991.39	0.23252	4932.11	0.23153	5574.27	0.23012	7443.92	0.22762	6521.2	0.22794	7702.72
0.22963	2524.4	0.23111	2555.23	0.23059	2426.06	0.22865	2519.89	0.22816	2308.02	0.19538	2568.63	0.11441	1389.57	0.11339	1131.68	0.14137	1221.51	0.22904	2634.31	0.2303	1531.26	0.22988	1384.92	0.22895	1488.57	0.22985	195.843	0.22987	208.752	0.23032	193.973	0.23108	357.273	0.22941	409.876	0.23052	418.153	0.22887	5028.12	0.23557	4972.97	0.23307	5588.21	0.22988	7441.72	0.23064	6569.83	0.22919	7735.88
0.22989	2524.28	0.23346	2557.18	0.23123	2427.1	0.23167	2522.12	0.22953	2304.45	0.19753	2568.17	0.11499	1395.98	0.11336	1138.67	0.14219	1233.31	0.23086	2656.57	0.23184	1547.89	0.23097	1398.13	0.23237	1506.83	0.23129	203.033	0.23111	211.083	0.23181	190.59	0.23253	355.637	0.23158	414.052	0.23069	417.42	0.22988	5081.06	0.23739	4994.27	0.23466	5652.79	0.23141	7453.26	0.23129	6591.43	0.23165	7789.69
0.23229	2524.43	0.23429	2546.99	0.23321	2419.51	0.2325	2521.93	0.23126	2303.12	0.19957	2573.66	0.11578	1408.64	0.11473	1144.21	0.14216	1244.33	0.2329	2672.02	0.23062	1550.12	0.23263	1411.59	0.23274	1507.12	0.23367	201.509	0.23231	203.034	0.23287	197.559	0.23514	363.533	0.23316	408.187	0.23417	421.328	0.23241	5129.14	0.23869	5025.36	0.23673	5695.85	0.23357	7528.98	0.23189	6655.01	0.23253	7798.84
0.23543	2521.85	0.23607	2539.06	0.23489	2417.02	0.23408	2528.81	0.2331	2312.03	0.20089	2576.31	0.11713	1417.08	0.1145	1164.45	0.14324	1254.6	0.23304	2701.85	0.23497	1561.43	0.23528	1417.89	0.23364	1524.49	0.23508	206.204	0.23553	209.106	0.23532	198.486	0.23671	365.061	0.23547	415.842	0.23451	423.531	0.23445	5161.9	0.23858	5087.76	0.23818	5722.2	0.2355	7541.34	0.23631	6680.53	0.23437	7846.66
0.23636	2520.9	0.23725	2540.75	0.23638	2422.4	0.23622	2527.43	0.23508	2311.18	0.20207	2554.53	0.11751	1421.85	0.11731	1177.95	0.14442	1263.83	0.23682	2717.41	0.23705	1577.64	0.23567	1426.23	0.23642	1540.56	0.23723	201.265	0.23555	207.136	0.23669	195.031	0.23669	365.674	0.23775	416.63	0.23575	424.215	0.23583	5216.3	0.2409	5123.33	0.24026	5763.74	0.23706	7553.57	0.23595	6703.14	0.23725	7887.47
0.23829	2516.56	0.23787	2539.31	0.23794	2420.43	0.23735	2514.42	0.23734	2302.62	0.20305	2555.53	0.11816	1437.64	0.11789	1176.12	0.14565	1276.84	0.23791	2734.92	0.23786	1589.14	0.23749	1436.82	0.2382	1543.1	0.23794	204.694	0.23784	220.432	0.23876	203.456	0.23926	361.87	0.23806	421.742	0.2386	432.706	0.23655	5244.38	0.2432	5139.64	0.24119	5811.88	0.23808	7616.77	0.23863	6783.64	0.23846	7905.46
0.23936	2522	0.2399	2533.57	0.24069	2423.29	0.23945	2512.45	0.23814	2291.78	0.2064	2572.33	0.11899	1449.42	0.11804	1185.83	0.14692	1275.8	0.23881	2745.26	0.23835	1598.73	0.24041	1444.83	0.23981	1553.99	0.24069	208.886	0.23822	213.277	0.24101	206.401	0.24051	367.95	0.23949	428.452	0.2399	428.872	0.24021	5287.86	0.24378	5210.88	0.24384	5830.26	0.23987	7630.74	0.24051	6818.04	0.24002	7916.25
0.24182	2516.73	0.24082	2542.89	0.24191	2419.24	0.24139	2526.33	0.23946	2304.52	0.20822	2565.47	0.12031	1457.34	0.11811	1201.08	0.14663	1292.47	0.24214	2764.93	0.24066	1612.09	0.24076	1448.37	0.24144	1569.2	0.24101	211.976	0.24164	218.845	0.24139	208.916	0.2422	368.339	0.24193	428.716	0.24138	437.69	0.2402	5324.2	0.24706	5244.43	0.24493	5881.03	0.2413	7663.95	0.24028	6831.2	0.24011	7978.38
0.24391	2517.64	0.24349	2545.22	0.24242	2416.53	0.24302	2512.97	0.24151	2305.15	0.20887	2559.89	0.12168	1457.93	0.11809	1208.63	0.14774	1308.15	0.24262	2778.47	0.2438	1620.14	0.24235	1471.85	0.244	1578.49	0.24427	212.267	0.24278	221.207	0.2428	206.799	0.24502	370.485	0.24364	427.425	0.24395	434.207	0.24202	5389.89	0.24925	5282.96	0.24662	5912.75	0.24412	7707.92	0.2423	6878.23	0.24415	7997.36
0.24412	2516.27	0.24592	2550.22	0.24346	2422.7	0.24424	2514.17	0.24228	2306.9	0.2113	2575.29	0.12155	1469.48	0.12119	1221.24	0.14974	1314.56	0.24394	2807.14	0.24336	1626.47	0.24567	1476.08	0.24435	1585.46	0.24522	209.589	0.24326	221.116	0.24491	206.839	0.24525	375.796	0.24475	430.534	0.24452	433.575	0.24373	5415.79	0.24937	5302.91	0.24787	5944.2	0.24555	7718.77	0.24446	6929.33	0.24461	8000.3
0.24662	2524.63	0.24657	2553.76	0.24776	2433.54	0.24542	2521.14	0.24523	2305.1	0.21277	2557.9	0.12235	1472.71	0.12117	1218.53	0.14964	1314.83	0.247	2826.55	0.24743	1647.71	0.24601	1483.82	0.24632	1600.19	0.24681	214.577	0.24821	218.482	0.2466	210.513	0.24678	383.767	0.24604	431.366	0.24575	443.169	0.24553	5459.12	0.25161	5354.49	0.24995	5988.83	0.24633	7747.57	0.24693	6962.03	0.24554	8069.89
0.24737	2524.63	0.24907	2543.92	0.24795	2422.29	0.24842	2520.52	0.24753	2301.76	0.21384	2551.88	0.12286	1480.87	0.1228	1229.61	0.15062	1325.38	0.24798	2835.36	0.24829	1659.75	0.24794	1501.72	0.24848	1605.33	0.24856	215.519	0.24887	220.956	0.24882	209.586	0.24944	383.308	0.2486	432.676	0.24899	441.741	0.24721	5480.5	0.25292	5407.53	0.25216	6015.04	0.24851	7779.03	0.24767	7002.3	0.24863	8097.92
0.25026	2519.88	0.25044	2543.28	0.24948	2424.08	0.24996	2520.46	0.24774	2295.11	0.21408	2566.93	0.12467	1505.28	0.12346	1236.73	0.15064	1334.58	0.24908	2855.68	0.24949	1658.37	0.2509	1516.78	0.2499	1619.44	0.251	211.609	0.24888	228.857	0.25087	213.262	0.25042	378.208	0.24953	439.082	0.24956	442.247	0.24869	5547.74	0.25447	5430.56	0.25331	6062.97	0.25038	7793.33	0.25035	7045.32	0.24924	8107.43
0.25162	2522.69	0.25244	2544.66	0.25272	2415.9	0.25138	2515.45	0.25002	2298.29	0.218	2562.77	0.12594	1509.2	0.12375	1242.32	0.15189	1350.16	0.25153	2886.66	0.25184	1681.17	0.25124	1519.12	0.25202	1633.06	0.25164	210.493	0.25126	231.505	0.25221	212.448	0.25255	386.887	0.25264	438.103	0.25148	446.841	0.2516	5583.49	0.25598	5467.99	0.25556	6086.78	0.25176	7834.48	0.25162	7071.47	0.25046	8124.42
0.25344	2526	0.25461	2552.64	0.25312	2405.55	0.2527	2519.79	0.25111	2297.04	0.21921	2557.69	0.12609	1517.18	0.12403	1255.61	0.15312	1357.87	0.25239	2900.21	0.25405	1684.9	0.25274	1533.66	0.25295	1637.56	0.25298	219.998	0.25252	227.074	0.25369	213.563	0.25503	385.192	0.25283	446.556	0.25397	451.257	0.25195	5625.57	0.25772	5511.36	0.25579	6124.11	0.25335	7865.01	0.25293	7100.82	0.2529	8195.74
0.25537	2523.86	0.2559	2545.46	0.25331	2406.83	0.25373	2514.78	0.25288	2299.4	0.21961	2558.52	0.12724	1523.36	0.1242	1264.36	0.15226	1369.59	0.25331	2918.19	0.25473	1694.84	0.25515	1537.79	0.25505	1652.47	0.25528	215.225	0.25397	226.498	0.25428	217.141	0.25563	389.776	0.25449	450.072	0.25437	456.209	0.25483	5683.88	0.25995	5543.01	0.25847	6163.83	0.25468	7870.91	0.25564	7149.03	0.25535	8219.03
0.2571	2516.76	0.25768	2543.52	0.25708	2433.95	0.25597	2529.35	0.25532	2301.05	0.22246	2565.59	0.12763	1533.04	0.12589	1275.95	0.15486	1381.92	0.2562	2946.09	0.25613	1716.95	0.25643	1554.18	0.25692	1660.47	0.25696	219.906	0.25654	227.742	0.25725	214.891	0.25588	388.608	0.25746	451.244	0.25624	456.894	0.25555	5713.13	0.26143	5569.22	0.2606	6204.51	0.25598	7908.85	0.25563	7188.31	0.25668	8238.5
0.25831	2518.41	0.25933	2546.47	0.25851	2407.65	0.25787	2523.9	0.25703	2299.38	0.22394	2551.2	0.12845	1543.74	0.1274	1287.55	0.15712	1390.92	0.25735	2956.6	0.25876	1725.54	0.25837	1561.86	0.25844	1669.59	0.25747	221.99	0.2579	231.52	0.25852	220.16	0.25965	397.566	0.25817	448.168	0.26006	453.893	0.2577	5726.93	0.26287	5634.42	0.26062	6224.86	0.25838	7959.82	0.2581	7228.01	0.25762	8255.8
0.26032	2510.5	0.261	2539.7	0.25909	2410.03	0.25838	2520.1	0.25881	2293.54	0.22433	2561.24	0.12887	1555.56	0.12847	1295.93	0.1553	1395.08	0.25945	2969.75	0.25999	1732.09	0.25883	1574.79	0.26052	1681.38	0.25954	222.115	0.26041	234.354	0.26036	217.933	0.261	393.721	0.25903	457.833	0.25986	459.124	0.25901	5786.06	0.26476	5657.08	0.26261	6252.63	0.26131	7953.01	0.26026	7246.24	0.25897	8297.82
0.26177	2516.99	0.26285	2540.15	0.26145	2424.45	0.26192	2516.15	0.26026	2290.92	0.22831	2570.15	0.13052	1571.22	0.12869	1295.18	0.15763	1403.87	0.2616	2991.52	0.26083	1750.55	0.26137	1583.34	0.26188	1698.36	0.26179	231.867	0.26124	238.615	0.2623	222.164	0.26164	403.193	0.26133	454.932	0.26104	458.99	0.261	5849.36	0.26673	5678.59	0.26529	6308.46	0.2613	7978.63	0.26081	7267.4	0.2622	8331.97
0.26319	2513.55	0.26423	2540.71	0.26371	2425.42	0.26331	2515.32	0.26019	2293.51	0.22968	2548.06	0.13216	1573.66	0.12903	1311.29	0.15718	1415.23	0.26302	3006.68	0.26352	1751.48	0.26256	1595.7	0.26337	1699.79	0.26255	229.398	0.26243	236.312	0.26343	222.598	0.26444	401.207	0.26312	458.974	0.26348	462.809	0.26236	5865.5	0.26777	5726.53	0.26639	6330.11	0.264	8045.16	0.26284	7322.29	0.26231	8354.41
0.26638	2512.21	0.26592	2543.53	0.26473	2423.06	0.26404	2515.26	0.26311	2299.82	0.22983	2548.62	0.13279	1582.03	0.13067	1326	0.15908	1425.68	0.26362	3034.03	0.26429	1762.95	0.2646	1603.85	0.2638	1721.46	0.26433	226.487	0.26571	239.815	0.26491	218.634	0.26658	401.522	0.26466	464.372	0.26489	467.854	0.26384	5912.32	0.26964	5772.63	0.26732	6351.05	0.26604	8042.67	0.26444	7345.5	0.26487	8396.53
0.26674	2511.17	0.26678	2545.98	0.26677	2422.28	0.26541	2525.16	0.26487	2300.91	0.23196	2559.17	0.13332	1588.65	0.13152	1333.85	0.16034	1437.36	0.26694	3057.16	0.26631	1784.53	0.26604	1620.18	0.26694	1723.71	0.26647	232.553	0.26575	238.517	0.2662	227.356	0.26644	403.909	0.26572	464.841	0.26559	466.686	0.26674	5960.34	0.2718	5803.73	0.27018	6394.49	0.26672	8044.46	0.26631	7361.63	0.2669	8415.26
0.26831	2510.13	0.26935	2540.77	0.26919	2420.28	0.2679	2520.25	0.2672	2299.03	0.23432	2563.77	0.1336	1592.02	0.13298	1337.4	0.16116	1437.07	0.26798	3068.3	0.26872	1791.7	0.26894	1621.93	0.26907	1729.79	0.26752	227.914	0.26812	239.811	0.26806	223.697	0.26848	405.198	0.26883	458.48	0.2687	475.273	0.26768	5988.83	0.27307	5846.4	0.2715	6418.93	0.26701	8115.03	0.26875	7426.77	0.2679	8423.88
0.2697	2511.76	0.27179	2552.24	0.26981	2416.72	0.26939	2518.06	0.26845	2295.33	0.23518	2550.37	0.13377	1606.57	0.13322	1346.79	0.1614	1438.77	0.26838	3077.94	0.26943	1807.92	0.26997	1628.66	0.26936	1743.82	0.26953	234.775	0.26929	252.243	0.27014	234.337	0.27174	404.582	0.2696	465.54	0.26948	471.882	0.26846	6017.74	0.27497	5885.41	0.27358	6439.74	0.27057	8137.8	0.26933	7439.1	0.2695	8466.83
0.27158	2515.97	0.27224	2540.98	0.27129	2413.34	0.2704	2526.01	0.26922	2297.91	0.23732	2559.94	0.13557	1621.96	0.13416	1349.91	0.16134	1457.93	0.27025	3106.67	0.27076	1815.53	0.27065	1638.99	0.27088	1761.52	0.27162	231.596	0.27064	241.237	0.27129	234.444	0.27238	410.044	0.27134	469.851	0.27146	480.254	0.27034	6081.49	0.27523	5899.6	0.27516	6480.87	0.27183	8153.52	0.27099	7439.63	0.27149	8497.53
0.27341	2512.47	0.27372	2534.59	0.27348	2416.28	0.2728	2522.28	0.27215	2305.3	0.23889	2559.85	0.13555	1625.81	0.13402	1356.38	0.16244	1466.29	0.27332	3126.12	0.27353	1826.9	0.27292	1661.4	0.27321	1773.58	0.27189	234.294	0.27287	248.924	0.27302	229.078	0.27351	410.973	0.27466	474.139	0.27317	477.411	0.27227	6121.85	0.27778	5934.95	0.27743	6507.25	0.27315	8206.55	0.2722	7511.97	0.27277	8519.92
0.27375	2507.77	0.27539	2533.39	0.27464	2413.28	0.27428	2517.18	0.27271	2300.83	0.24109	2554.01	0.13745	1636.02	0.13495	1368.43	0.16317	1480.24	0.27395	3146.21	0.27399	1824.73	0.27477	1657.39	0.27395	1779.51	0.27584	235.417	0.27392	245.576	0.27505	233.335	0.27654	415.357	0.27429	471.892	0.27517	487.445	0.27479	6151.78	0.27915	5992.06	0.27793	6532.17	0.27569	8204.31	0.27579	7546.92	0.27454	8566.48
0.27731	2512.47	0.27597	2531.09	0.27582	2416.05	0.27578	2529.4	0.27491	2302.35	0.2423	2545.06	0.13724	1647.71	0.13669	1386.87	0.16467	1492.49	0.27627	3168.53	0.27658	1842.31	0.2762	1673.37	0.2773	1793	0.27667	236.202	0.27703	245.337	0.27596	232.74	0.27705	419.66	0.27629	474.002	0.27647	482.777	0.27516	6169.44	0.2821	6021.79	0.27894	6579.52	0.27654	8232.99	0.27686	7548.62	0.27649	8586.06
0.27794	2514.4	0.2778	2532.25	0.27812	2415.36	0.27846	2524.34	0.27615	2292.33	0.2435	2558.22	0.1386	1652.59	0.13808	1388.61	0.16563	1496.47	0.27825	3180.84	0.27827	1849.09	0.27847	1682.9	0.2782	1802.34	0.27972	234.301	0.27747	251.033	0.27947	244.74	0.27814	418.651	0.27807	478.483	0.27818	483.499	0.27679	6222.02	0.28302	6054.03	0.28172	6593.66	0.27815	8266.39	0.2779	7609.8	0.27776	8599.01
0.27952	2519.35	0.27911	2537.37	0.28018	2413.58	0.27888	2519.49	0.27814	2291.2	0.24685	2568.09	0.13889	1664.26	0.13835	1397.72	0.16604	1513.76	0.27825	3191.3	0.27899	1862.59	0.28007	1701.12	0.27993	1807.54	0.28025	240.033	0.27919	248.014	0.28019	241.995	0.28162	416.912	0.27964	483.856	0.28035	488.458	0.27918	6247.55	0.28437	6089.53	0.28212	6623.04	0.28037	8298.54	0.2803	7626.23	0.28029	8647.08
0.28088	2520.85	0.28068	2545.54	0.28089	2412.98	0.28075	2526.4	0.27994	2301.73	0.24704	2559.63	0.13939	1672	0.1393	1402.53	0.16738	1520.97	0.27971	3226.83	0.28285	1883.22	0.28146	1702.49	0.28017	1822.82	0.28082	236.444	0.28027	251.591	0.28106	234.651	0.283	423.365	0.28167	482.961	0.28063	492.479	0.28064	6285.79	0.28627	6103.25	0.28458	6651.7	0.28156	8311.52	0.28218	7636.1	0.28037	8674.34
0.28276	2520.38	0.28297	2542.71	0.28287	2414.33	0.28286	2518.49	0.2817	2299.05	0.24854	2554.35	0.14073	1680.48	0.1394	1412.06	0.16935	1532.58	0.28323	3242.99	0.28364	1894.52	0.2828	1715.99	0.28354	1835.87	0.28352	246.339	0.2833	251.371	0.28288	236.264	0.28382	427.566	0.28367	488.479	0.28409	492.326	0.28185	6336.25	0.28711	6147.11	0.28552	6697.84	0.28294	8349.32	0.28292	7659.11	0.28277	8706.02
0.28398	2525.28	0.28476	2544.36	0.28404	2420.31	0.28469	2523.84	0.28251	2305.99	0.2498	2556.68	0.14287	1700.02	0.1394	1421.37	0.16847	1540.38	0.28369	3260.9	0.2848	1892.35	0.28479	1735.35	0.28412	1843.88	0.28592	250.276	0.28373	254.772	0.2853	245.318	0.28622	428.686	0.28493	486.74	0.28561	494.795	0.2839	6382.76	0.28972	6173.6	0.2896	6700.94	0.28542	8371.21	0.28494	7726.62	0.28499	8737.16
0.28454	2522.49	0.28683	2543.61	0.28712	2421.88	0.28536	2531.46	0.28594	2303.33	0.25322	2548.42	0.14326	1701.51	0.14184	1439.52	0.17061	1544.45	0.28669	3283.16	0.28537	1909.93	0.28647	1733.93	0.28678	1862.82	0.2874	245.815	0.28607	256.177	0.28629	240.866	0.28697	430.886	0.28663	486.083	0.2859	500.736	0.28608	6399.82	0.29203	6225.17	0.29008	6714.46	0.28741	8387.86	0.28732	7752.53	0.28599	8764.67
0.2887	2527.53	0.2889	2547.21	0.28898	2422.59	0.28732	2530.99	0.28669	2300.87	0.25307	2551.05	0.14301	1706.11	0.14288	1443	0.17068	1552.31	0.28877	3285.76	0.28838	1925.05	0.2879	1747.32	0.28865	1865.59	0.28759	245.379	0.28832	259.151	0.2882	249.158	0.28884	433.081	0.28781	493.043	0.28985	497.049	0.28704	6419.79	0.29409	6245.18	0.29137	6751.55	0.28839	8413.95	0.28865	7788.39	0.28897	8776.03
0.29049	2526.04	0.29019	2551.41	0.29029	2416.55	0.29018	2517.99	0.28866	2297.38	0.25486	2558.05	0.143	1717.99	0.14348	1450.41	0.17091	1557.42	0.28915	3313.16	0.29007	1928.73	0.29013	1757.62	0.29007	1874.47	0.29003	257.837	0.28955	259.52	0.29063	243.405	0.29214	435.716	0.28902	492.823	0.28985	502.618	0.28795	6478.99	0.29486	6261.2	0.29349	6795.94	0.29	8459.83	0.29007	7799.37	0.2901	8773.92
0.29153	2523.65	0.29313	2547.41	0.29196	2421.81	0.29073	2525.31	0.28925	2298.88	0.25733	2556.11	0.14607	1730.52	0.14455	1460.03	0.17221	1566.7	0.29079	3338.92	0.2905	1951.56	0.29164	1753.14	0.29071	1890.85	0.2921	250.327	0.29078	256.651	0.29166	249.927	0.29259	434.943	0.29193	495.002	0.29114	500.094	0.29096	6508.42	0.29584	6308.96	0.29559	6805.24	0.29132	8472.64	0.29133	7827.37	0.29091	8810.78
0.2938	2516.6	0.29451	2545.19	0.29381	2411.76	0.29286	2528.82	0.29238	2304.49	0.25889	2543.68	0.14721	1740.62	0.14453	1463.76	0.17278	1583.04	0.29332	3358.23	0.29332	1957.69	0.29329	1778.01	0.29364	1908.91	0.29269	249.298	0.29352	261.208	0.29342	250.08	0.29435	439.868	0.29276	507.155	0.29296	504.674	0.29251	6548.84	0.29784	6344.68	0.2966	6826.84	0.29347	8508.47	0.29363	7842.37	0.29296	8880.46
0.29599	2517.39	0.29534	2544.83	0.29372	2414.17	0.29378	2520.02	0.29327	2304.48	0.26016	2550.17	0.14678	1751.58	0.14478	1472.75	0.17377	1593.69	0.29368	3378.43	0.29474	1966.68	0.29378	1794.93	0.29458	1910.95	0.29666	251.301	0.29347	267.883	0.295	251.598	0.29609	441.558	0.29543	500.47	0.29445	510.011	0.29368	6580.2	0.29996	6379.05	0.29851	6865.68	0.29507	8516.24	0.29451	7901.18	0.29533	8887.25
0.29744	2512.71	0.2976	2545.11	0.29776	2425.16	0.29611	2533.89	0.2957	2297.56	0.26253	2560.8	0.14811	1751.36	0.14559	1486.69	0.17522	1602.95	0.2955	3405.83	0.29574	1972.86	0.29737	1796.73	0.29649	1928.31	0.29735	256.31	0.2965	259.387	0.2965	252.003	0.29667	443.437	0.29579	502.952	0.29695	508.199	0.29597	6608.12	0.30094	6404.09	0.30065	6875.06	0.29692	8533.2	0.29604	7907.85	0.29627	8897.02
0.29842	2517.09	0.29926	2547.02	0.29879	2409.5	0.29883	2522.4	0.29693	2299.69	0.26398	2564.48	0.14815	1770.32	0.14763	1491.4	0.17598	1611.34	0.29899	3405.29	0.29872	1989.25	0.29749	1807.31	0.29908	1938.02	0.29791	253.408	0.29795	272.271	0.29818	253.727	0.29892	447.435	0.29771	506.017	0.29889	509.177	0.2983	6621.35	0.30404	6449.85	0.3025	6903.66	0.29812	8567.11	0.29875	7942.82	0.29764	8945.66
0.29998	2516.2	0.30113	2546.54	0.29962	2403.43	0.2995	2529.36	0.29832	2293.61	0.26479	2563.49	0.1492	1774.84	0.14765	1503.45	0.17571	1614.03	0.29939	3420.39	0.29946	1995.38	0.29926	1814.49	0.30027	1943.32	0.30022	258.559	0.30048	264.999	0.29945	257.206	0.30175	443.317	0.29938	512.751	0.30057	517.182	0.29846	6657.28	0.30502	6453.69	0.30393	6931.96	0.30114	8613.31	0.30142	7974.92	0.30102	8964.04
0.30216	2513.56	0.30211	2546.07	0.29962	2421	0.30086	2521.43	0.29968	2296.16	0.26722	2563.21	0.14906	1788.43	0.14886	1513.66	0.17731	1635.41	0.29976	3450.79	0.30156	2006.66	0.30182	1830.25	0.3018	1953.81	0.30214	265.728	0.30046	268.631	0.30084	254.43	0.3022	448.534	0.30132	512.095	0.30126	517.356	0.30087	6721.56	0.30634	6478	0.30409	6959.48	0.30173	8621.47	0.30109	7991.9	0.3005	8980.39
0.30315	2513.35	0.30525	2544.44	0.30416	2430.1	0.30314	2528.79	0.30074	2300.21	0.26895	2551.13	0.15109	1803.34	0.14943	1521.28	0.1791	1641.91	0.30274	3468.25	0.30431	2028.17	0.30297	1836.18	0.30267	1966.74	0.3035	260.499	0.3019	269.794	0.303	262.991	0.30269	448.533	0.3027	510.08	0.30257	518.466	0.30313	6730.23	0.30863	6517.14	0.30683	6957.71	0.30312	8664.65	0.30326	8017.04	0.30284	9033.54
0.30458	2523.65	0.30636	2547.82	0.30442	2428.51	0.30369	2524.51	0.3036	2298.56	0.2706	2539.84	0.15285	1808.59	0.15023	1530.97	0.17924	1654.02	0.30438	3477.19	0.30449	2029.94	0.30481	1852.02	0.30439	1975.2	0.30525	259.292	0.30476	279.195	0.30568	262.184	0.30668	450.649	0.30563	510.877	0.30614	520.491	0.30383	6756.16	0.30988	6550.26	0.30862	6978.82	0.30488	8679.38	0.30441	8050.69	0.30425	9056.47
0.30727	2526.77	0.30771	2550.85	0.30655	2430.65	0.30604	2537.84	0.30555	2298.75	0.2712	2550.24	0.15398	1812.4	0.15142	1541.32	0.18039	1654.54	0.30568	3504.66	0.30637	2047.65	0.30615	1870.37	0.30715	1983.92	0.30739	260.401	0.30642	273.756	0.30637	258.602	0.30673	452.04	0.30574	514.431	0.30638	525.484	0.3057	6801.18	0.31145	6577.77	0.31013	7014.42	0.30752	8671.21	0.30646	8069.03	0.30616	9070.83
0.30757	2515.87	0.30979	2559.15	0.30941	2420.72	0.30755	2533.85	0.30625	2294.13	0.27414	2568.53	0.15461	1817.26	0.15253	1549.95	0.18047	1664.95	0.30863	3519.09	0.30853	2054.86	0.3084	1871.56	0.30801	2001.16	0.30877	265.568	0.3075	277.427	0.30854	259.363	0.30837	452.809	0.30848	516.636	0.30783	526.135	0.30787	6822.22	0.31267	6615.04	0.31211	7032.16	0.30786	8711.94	0.30811	8102	0.30816	9083.41
0.30912	2514.48	0.3108	2551.6	0.30966	2408.43	0.30867	2526.72	0.30774	2299.14	0.27571	2548.6	0.15348	1828.66	0.15287	1555.22	0.18151	1675.9	0.30939	3534.07	0.30981	2069.84	0.3096	1875.41	0.30902	2005.69	0.30908	265.782	0.30869	273.369	0.31003	267.187	0.31223	460.293	0.30954	517.877	0.31035	530.644	0.30893	6838.17	0.31493	6634.56	0.31339	7058.13	0.3101	8773.72	0.31068	8123.38	0.3091	9119.72
0.31099	2514.65	0.31247	2542.45	0.31066	2406.84	0.31034	2530.71	0.30998	2296.57	0.27657	2554.81	0.15527	1837.87	0.15363	1562.06	0.18211	1688.27	0.31043	3562.33	0.31083	2082.53	0.3103	1892.67	0.31154	2020.76	0.31233	269.874	0.31101	278.857	0.31148	260.654	0.31284	456.015	0.3109	525.041	0.3113	528.092	0.31037	6900.97	0.31668	6653.24	0.31572	7084.2	0.31191	8777.66	0.31257	8136.43	0.31125	9149.33
0.31203	2515.95	0.31346	2535.53	0.31324	2421.04	0.31192	2535.29	0.31124	2302.07	0.27901	2555.26	0.15683	1854.44	0.15435	1570.65	0.18269	1696.33	0.31328	3587.76	0.31308	2084.42	0.31466	1903.39	0.31344	2040.45	0.31366	273.511	0.31228	277.716	0.31334	272.02	0.31284	465.816	0.31389	527.49	0.31219	533.802	0.31297	6917.81	0.31827	6665.22	0.31783	7105.46	0.31339	8788.7	0.31273	8181.88	0.31208	9177.85
0.31369	2524.81	0.31555	2542.06	0.31572	2422.48	0.31373	2529.14	0.31388	2294.67	0.28099	2551.76	0.1572	1855.79	0.1557	1582.56	0.18423	1705.02	0.31391	3594.61	0.31491	2101.72	0.31379	1905.73	0.31505	2043.98	0.31453	272.143	0.31447	283.108	0.31462	267.664	0.3162	467.477	0.31462	528.648	0.31566	532.298	0.31453	6939.15	0.31943	6706.52	0.31916	7107.45	0.3152	8838.17	0.31535	8224.55	0.31416	9199.14
0.31597	2527.84	0.31736	2537.05	0.31608	2420.69	0.31499	2539.02	0.31426	2290.84	0.28154	2550.63	0.1576	1864.98	0.15644	1596.81	0.18495	1717.73	0.3162	3620.29	0.31612	2113.84	0.31567	1914.89	0.31596	2057.46	0.31627	269.158	0.31643	277.843	0.31676	267.89	0.31767	469.981	0.31613	532.252	0.31603	534.869	0.3151	6949.58	0.32196	6736.63	0.32018	7129.73	0.31644	8827.09	0.31768	8230.66	0.31672	9227.11
0.31925	2528.76	0.31767	2541.92	0.31881	2424.31	0.31809	2537.68	0.31583	2301.25	0.28421	2560.91	0.15759	1873.62	0.15736	1608.78	0.18604	1721.76	0.31755	3636.2	0.3174	2125.21	0.31716	1926.34	0.31764	2066.16	0.31933	273.96	0.31829	282.915	0.31857	271.361	0.31878	466.253	0.31781	536.022	0.31755	535.559	0.31699	6998.86	0.32347	6757.01	0.32127	7162.61	0.3182	8846.84	0.31823	8269.91	0.31799	9242.65
0.32149	2520.6	0.32036	2540.3	0.32094	2413.47	0.31919	2524.87	0.31868	2290.42	0.28584	2559.3	0.15908	1889.12	0.15858	1614.47	0.1866	1732.07	0.31936	3651.63	0.32005	2135.67	0.31949	1942.03	0.32018	2066.78	0.32074	273.154	0.31954	286.117	0.3215	268.074	0.32175	472.471	0.32024	536.134	0.31973	545.654	0.31969	7019.12	0.32555	6781	0.32387	7175.31	0.31889	8929.61	0.32048	8281.76	0.31952	9271.03
0.32117	2522.47	0.32107	2546.4	0.32206	2411.75	0.32043	2530.32	0.31907	2294.89	0.28724	2549.61	0.16082	1894.93	0.15884	1619.28	0.18698	1738.78	0.32056	3674.7	0.32202	2143.86	0.32055	1954.04	0.32038	2080.28	0.32071	273.007	0.31992	289.944	0.32114	275.498	0.32309	474.597	0.32188	540.389	0.32265	542.162	0.32084	7049.22	0.32698	6803.75	0.32552	7196.22	0.3233	8912.03	0.32149	8308.13	0.32136	9317.25
0.32338	2521.42	0.32313	2541.32	0.32251	2426.87	0.32192	2536.91	0.32124	2301.03	0.28893	2548.34	0.1615	1908.52	0.15879	1626.23	0.1881	1749.89	0.32311	3691.07	0.32316	2153.3	0.32204	1959.35	0.3241	2099.62	0.32305	278.79	0.32296	287.147	0.32235	271.75	0.32349	476.259	0.32283	538.953	0.32225	547.144	0.32386	7073.62	0.32871	6812.26	0.32904	7221.78	0.32377	8925.62	0.32293	8337.59	0.32347	9338.3
0.32481	2519.89	0.32568	2548.92	0.32493	2418.72	0.32358	2537.58	0.32292	2299.75	0.29113	2562.16	0.16144	1914.07	0.16026	1641.42	0.18984	1761.26	0.32474	3707.17	0.32471	2163.5	0.32479	1978.77	0.32458	2106.55	0.32643	280.99	0.3242	285.443	0.32675	276.413	0.32533	475.854	0.32466	543.391	0.32636	544.046	0.32454	7089.41	0.32992	6832.5	0.32959	7228.41	0.32411	8968	0.32475	8362.73	0.32479	9372.7
0.32678	2523.13	0.32645	2550.95	0.32586	2424.95	0.32581	2538.3	0.32446	2289.75	0.29289	2552.51	0.16333	1926.06	0.16241	1649.43	0.19071	1768.3	0.32586	3727.37	0.32661	2175.8	0.32671	1978.19	0.32579	2116.47	0.32652	282.854	0.32627	292.017	0.32698	277.811	0.32809	475.753	0.32722	543.403	0.3265	550.984	0.32645	7104.7	0.33128	6893.88	0.33	7245.97	0.32679	8985.2	0.32665	8406.98	0.3268	9390.45
0.32826	2526.09	0.32879	2548.94	0.32823	2420.11	0.32785	2534.18	0.32677	2295.97	0.29409	2544.06	0.16378	1936.92	0.1632	1657.17	0.19095	1773.49	0.32874	3755.12	0.32869	2195.13	0.32724	1993.97	0.32878	2128.11	0.32772	282.818	0.32893	295.774	0.32891	279.3	0.32924	474.759	0.32846	545.059	0.32794	549.31	0.3269	7141.54	0.33352	6897.68	0.33197	7282.81	0.32858	9009.41	0.3287	8403.3	0.32824	9398.66
0.32957	2528.3	0.33011	2553.92	0.33012	2418.74	0.32947	2534.89	0.32784	2291.58	0.29504	2552.85	0.16338	1940.2	0.16361	1667.22	0.19128	1784.44	0.32961	3761.1	0.32974	2198.48	0.3293	2006.82	0.32904	2139.45	0.33055	283.284	0.32916	292.221	0.32971	279.115	0.33051	483.033	0.32912	542.494	0.33088	557.53	0.32935	7179.98	0.33545	6907.2	0.33407	7297.71	0.32961	9064.34	0.32989	8455.95	0.33009	9421.04
0.33129	2527.19	0.33149	2556.02	0.33103	2425.86	0.33176	2527.72	0.32974	2297.58	0.29789	2564.01	0.16433	1958.47	0.16344	1676.31	0.19164	1799.34	0.33024	3787.73	0.331	2206.19	0.3323	2020.48	0.33117	2153.24	0.33175	284.161	0.33101	296.085	0.33198	274.018	0.33314	486.942	0.33162	550.157	0.33187	556.019	0.33146	7201.6	0.33611	6939.31	0.33611	7305.57	0.33244	9065.35	0.33125	8459	0.33137	9449.54
0.33311	2526.46	0.33355	2555.37	0.33299	2422	0.33276	2534.29	0.33212	2305.22	0.2992	2545.42	0.16656	1965.47	0.16476	1684.78	0.19283	1807.62	0.3329	3808.44	0.33385	2229.54	0.33311	2023.91	0.33295	2171.78	0.33296	287.166	0.3331	295.064	0.33468	280.255	0.3342	486.407	0.33327	553.756	0.33237	554.877	0.33321	7206.85	0.33792	6970.58	0.33776	7316.3	0.33382	9071.23	0.33385	8471.25	0.33218	9499.38
0.33381	2533.53	0.33534	2553.72	0.33435	2423.83	0.33485	2548.32	0.33338	2301	0.30032	2548.55	0.16849	1971.5	0.1658	1690.75	0.19518	1823.4	0.33497	3821.36	0.33391	2229.7	0.33456	2033.57	0.33505	2173.41	0.33487	286.774	0.33383	299.856	0.33456	287.346	0.33622	486.525	0.3345	558.632	0.3361	560.435	0.33423	7218.86	0.34063	6975.72	0.3394	7339.15	0.33461	9096.98	0.33414	8513.57	0.33583	9510.15
0.33653	2525.62	0.33735	2554.94	0.33606	2426.53	0.3358	2545.3	0.33495	2294.22	0.30067	2561.49	0.16868	1977.98	0.16686	1703.92	0.19542	1826.32	0.33612	3851.48	0.33618	2246.9	0.33666	2044.61	0.33635	2184.99	0.33731	293.312	0.33581	296.483	0.33724	282.431	0.33776	493.793	0.33657	559.276	0.33649	562.436	0.33706	7260.44	0.34081	7002.78	0.34002	7352.45	0.33678	9109.58	0.33729	8552.18	0.33638	9499.47
0.33809	2531.7	0.33934	2555.93	0.33855	2424.09	0.33792	2534.1	0.33749	2292.93	0.305	2567.43	0.16866	1983	0.16787	1712.48	0.19671	1838.89	0.33798	3868.95	0.33961	2266.1	0.33842	2050.78	0.33816	2190.25	0.33867	289.236	0.3382	298.466	0.3381	289.894	0.33911	492.344	0.33794	559.356	0.33807	565.268	0.33779	7271.63	0.34345	7043.22	0.34228	7393.1	0.33811	9137.42	0.33799	8561.62	0.33748	9537.83
0.3399	2526.99	0.3407	2556.31	0.33971	2422.43	0.33888	2539.83	0.3383	2299.61	0.30548	2546.85	0.16834	1994.22	0.16954	1716.2	0.19733	1846.78	0.34087	3881.96	0.34065	2268.71	0.33885	2062.34	0.3399	2202.02	0.33953	289.683	0.33895	300.442	0.34063	288.041	0.34116	493.372	0.34003	555.436	0.33998	569.428	0.33907	7300.4	0.34581	7051.11	0.34458	7388.52	0.34069	9179.9	0.34005	8580.11	0.33975	9585.63
0.34265	2536.44	0.34263	2553.37	0.34102	2423.42	0.34124	2542.22	0.33872	2295.22	0.30651	2558	0.16934	2008.8	0.16887	1725.97	0.1979	1846.38	0.34135	3897.48	0.34089	2280.93	0.34115	2083.76	0.34084	2211.44	0.34153	298.118	0.34092	300.313	0.3413	290.287	0.34266	492.564	0.34164	563.502	0.342	566.7	0.34137	7328.48	0.34667	7055.18	0.34548	7397.23	0.34189	9182.66	0.3417	8617.96	0.34218	9594.45
0.34416	2530.54	0.34436	2560.57	0.34357	2426.06	0.34302	2535.38	0.34176	2299.37	0.30829	2559.35	0.17136	2020.3	0.1701	1738.3	0.19882	1858.05	0.34273	3927.87	0.34207	2291.08	0.34298	2089.96	0.34395	2229.45	0.34414	294.543	0.34211	306.24	0.34264	288.147	0.3438	497.478	0.34203	561.918	0.34222	569.438	0.3439	7338.35	0.34847	7098.74	0.34816	7437.08	0.34439	9201.61	0.34333	8640.18	0.34257	9626.52
0.34523	2527.3	0.34563	2557.29	0.34486	2424.12	0.34438	2544.46	0.3439	2291.31	0.31101	2542.47	0.17211	2019.34	0.17115	1751.62	0.19905	1870.98	0.34476	3935.38	0.34465	2301.6	0.34487	2093.19	0.34462	2239.57	0.34438	293.618	0.3449	305.454	0.34491	292.985	0.34614	499.392	0.34503	562.244	0.34554	574.576	0.34487	7338.97	0.3503	7104.41	0.34927	7429.42	0.3459	9230.09	0.34582	8671.03	0.34491	9657.42
0.34719	2528.4	0.3473	2543.25	0.34593	2420.49	0.34676	2545.36	0.3442	2291.16	0.31157	2546.64	0.17319	2036.58	0.17279	1748.67	0.19911	1880.92	0.34563	3954.83	0.34569	2310.21	0.34646	2112.49	0.34626	2245.56	0.34661	295.304	0.34581	305.483	0.34622	296.767	0.34749	506.019	0.34625	560.418	0.34709	576.081	0.34608	7378.47	0.35246	7124.5	0.34988	7451.82	0.34805	9242.02	0.34709	8691.89	0.34756	9648.53
0.34815	2522.68	0.34871	2543.22	0.3494	2431.02	0.34764	2553.55	0.34698	2292.31	0.31402	2572.01	0.17313	2046.63	0.17316	1757.9	0.20064	1886.62	0.34801	3972.24	0.34684	2328.71	0.34786	2114.13	0.34893	2258.57	0.34911	296.435	0.34797	318.764	0.34827	292.498	0.34851	503.482	0.34833	573.481	0.3482	577.654	0.34773	7409.21	0.35395	7141.16	0.35218	7487.42	0.34816	9265.19	0.34851	8712.52	0.34812	9673.01
0.3498	2525.06	0.34949	2541.01	0.35085	2418.56	0.34978	2538.74	0.34696	2298.87	0.31547	2549.98	0.17464	2052.29	0.17333	1767.38	0.20126	1890.64	0.34922	4002.82	0.35025	2338.68	0.3501	2134.14	0.34997	2266.24	0.34922	295.089	0.3486	310.636	0.34954	295.229	0.35079	502.904	0.35068	570.653	0.34956	577.62	0.34997	7431.44	0.35509	7176.63	0.35402	7491.73	0.35086	9306.23	0.3513	8732.36	0.34968	9729.68
0.35158	2528.25	0.35155	2546	0.35072	2420.41	0.35091	2546.54	0.34953	2305.14	0.31655	2540.21	0.17449	2064.9	0.17463	1766.78	0.20213	1903.51	0.35086	4021.49	0.35039	2353.47	0.35126	2143.37	0.35137	2273.34	0.35245	297.826	0.35098	320.262	0.35211	296.44	0.35347	510.593	0.35119	579.029	0.3518	585.486	0.35135	7444.27	0.3575	7183.3	0.35585	7518.56	0.35354	9297.03	0.3518	8749.35	0.35239	9745.96
0.35329	2523.92	0.35193	2547.44	0.35323	2433.28	0.35197	2551.34	0.35157	2299.42	0.31828	2554.88	0.17577	2077.93	0.17453	1779.98	0.20182	1918.32	0.35236	4044.83	0.35292	2358.19	0.35319	2150.61	0.35326	2290.76	0.35313	299.39	0.35297	316.839	0.35456	300.795	0.35329	509.271	0.35238	575.37	0.35315	578.768	0.3533	7451.46	0.3587	7197	0.35749	7524.64	0.35349	9297.21	0.35407	8783.14	0.35308	9746.41
0.35477	2528.1	0.35365	2554.69	0.35616	2432.93	0.35518	2549.41	0.35265	2296.37	0.32098	2563.74	0.17749	2088	0.17552	1790.3	0.20489	1929.86	0.35463	4050.13	0.35494	2374.91	0.35442	2155.54	0.35514	2306.59	0.35469	313.211	0.35456	317.063	0.35503	298.785	0.35434	510.911	0.35464	582.38	0.35407	584.386	0.35555	7464.19	0.36035	7239.27	0.35921	7536	0.35589	9354.69	0.35484	8827.34	0.35503	9771.71
0.35728	2531.85	0.35683	2560.02	0.35646	2424.63	0.35585	2533.91	0.35482	2292.55	0.32201	2560.52	0.17926	2095.08	0.17534	1802.05	0.20577	1935.39	0.35577	4070.82	0.35594	2375.16	0.35586	2161.38	0.35609	2307.6	0.35648	300.571	0.35577	319.23	0.35655	303.78	0.35813	514.044	0.356	582.419	0.35607	590.926	0.3568	7473.54	0.36151	7241.73	0.36037	7549.06	0.35808	9351.7	0.35726	8827.64	0.35676	9792.48
0.3587	2527.36	0.35913	2558.02	0.35777	2422.39	0.35714	2544.93	0.35705	2298.6	0.32349	2570.26	0.17861	2095.88	0.1775	1813.59	0.20577	1947.13	0.35808	4091.67	0.3585	2394.93	0.35768	2171.26	0.35811	2327.44	0.35826	306.947	0.35817	316.274	0.35749	302.641	0.35877	513.761	0.35821	582.243	0.35801	596.509	0.35825	7519.08	0.36327	7259.39	0.36233	7593.91	0.35884	9361.4	0.35814	8836.5	0.35713	9808.97
0.35852	2518.05	0.3611	2567.47	0.36006	2421.84	0.36005	2550.78	0.35787	2299.88	0.32622	2559.64	0.17919	2099.02	0.17871	1823.04	0.20569	1951.89	0.35963	4109.72	0.35992	2410.39	0.3582	2184.16	0.36049	2331.75	0.3602	314.303	0.3595	319.961	0.36033	303.907	0.35998	516.52	0.36057	586.025	0.35975	590.628	0.35959	7533	0.36587	7260.21	0.36423	7594.16	0.36026	9413.28	0.35911	8872.84	0.35998	9832.91
0.36074	2523.06	0.36225	2565.84	0.36137	2423.2	0.36125	2539.73	0.36018	2299.77	0.32643	2543.86	0.17931	2116.85	0.17888	1825.22	0.20711	1967.77	0.36047	4123.45	0.3613	2415.82	0.36139	2197.22	0.36094	2341.4	0.3619	309.385	0.36009	322.187	0.36199	305.024	0.36384	519.936	0.36151	587.152	0.36121	590.499	0.36145	7542.16	0.36621	7298.84	0.36628	7600.64	0.36275	9407.45	0.36254	8885.35	0.36231	9876.35
0.36177	2520.25	0.36457	2560.63	0.36216	2433.28	0.36255	2559.12	0.36145	2302.96	0.32905	2548.6	0.1797	2126.32	0.17879	1831.1	0.20772	1968.46	0.36274	4151.77	0.3635	2424.84	0.36285	2209.08	0.36494	2360.69	0.36451	313.984	0.36337	324.046	0.36259	309.531	0.36357	522.172	0.36358	593.274	0.36217	593.747	0.36311	7558.29	0.36893	7315.37	0.36671	7617.23	0.36402	9396.65	0.36278	8899.49	0.36314	9889.73
0.36381	2524.92	0.36609	2566.62	0.36577	2436.53	0.36407	2552.97	0.36288	2294.54	0.33044	2559.6	0.18242	2140.34	0.17918	1840.02	0.20914	1974.55	0.36552	4163.56	0.3649	2437.18	0.36393	2221.08	0.36509	2361.8	0.36481	310.701	0.36478	328.271	0.3658	310.621	0.36394	519.563	0.36417	593.049	0.36572	596.893	0.36509	7597.93	0.37028	7327.14	0.36899	7636.11	0.36478	9442.82	0.36426	8955.15	0.36598	9879.16
0.36567	2532.03	0.36803	2560.86	0.36744	2425.82	0.36657	2539.4	0.36428	2296.83	0.33295	2565.12	0.18311	2146.08	0.18189	1846.42	0.20927	1983.27	0.36571	4174.36	0.36643	2447.08	0.36743	2235.34	0.36654	2371.85	0.3663	315.49	0.36585	328.595	0.3663	309.816	0.36853	521.579	0.36635	590.295	0.36738	602.068	0.36711	7598.03	0.37171	7359.33	0.37103	7642.33	0.36806	9460.12	0.3679	8976.23	0.36633	9884.81
0.3678	2536.54	0.36902	2563.13	0.3679	2424.23	0.36712	2549.31	0.36598	2302.56	0.33333	2555.75	0.18243	2155.06	0.18151	1858.1	0.21027	1993.99	0.36685	4210.51	0.36715	2455.12	0.36802	2241.42	0.3679	2394.11	0.36818	319.807	0.36741	330.928	0.36841	309.797	0.36961	529.224	0.36831	593.271	0.36803	596.878	0.36736	7617.8	0.3751	7365.27	0.37225	7665.98	0.3694	9453.26	0.36903	8952.54	0.36938	9914.21
0.36985	2539.6	0.37087	2567.41	0.37003	2428.1	0.36896	2558.14	0.36839	2305.25	0.3359	2556.4	0.18416	2162.4	0.18294	1871.97	0.21034	2005.4	0.37011	4221.89	0.37046	2468.72	0.36983	2249.75	0.36976	2402.54	0.37116	320.865	0.36983	331.949	0.36924	312.019	0.37001	531.088	0.37024	595.742	0.36952	603.252	0.36931	7652.69	0.37528	7360.32	0.37374	7698.56	0.36997	9491.52	0.36977	8984.01	0.37	9937.43
0.37087	2547.53	0.37181	2555.66	0.37066	2420.55	0.37144	2542.19	0.36982	2308.78	0.33687	2556.34	0.18501	2176.83	0.1841	1872.61	0.21205	2017.61	0.37112	4238.07	0.37069	2479.74	0.37169	2264.51	0.37141	2400.76	0.37211	323.4	0.37043	333.485	0.37221	311.059	0.37218	530.714	0.37196	595.562	0.3719	602.771	0.37176	7649	0.37649	7387.55	0.37677	7684.95	0.37211	9501.15	0.37203	9032.16	0.37154	9955.35
0.37277	2547.35	0.37453	2563.74	0.3737	2430.58	0.37256	2553.03	0.37205	2304.7	0.33882	2560.46	0.1865	2180.51	0.1843	1884.17	0.21262	2027.86	0.37143	4269.59	0.37325	2495.61	0.37312	2267.67	0.37311	2426.62	0.37402	319.738	0.37241	334.284	0.37352	313.626	0.37461	536.258	0.37314	603.508	0.3728	607.896	0.37277	7664.46	0.37879	7417.31	0.37766	7701.72	0.37417	9493.65	0.37351	9058.2	0.37385	9989.69
0.37516	2549.15	0.37678	2562.04	0.37545	2421.58	0.37438	2556.56	0.37375	2298.2	0.33998	2552.38	0.18628	2194.25	0.1856	1888.51	0.21431	2033.89	0.37468	4278.27	0.37539	2504.57	0.37364	2282.35	0.3745	2436.24	0.37429	327.242	0.37499	334.715	0.37523	314.708	0.37568	535.878	0.37582	603.296	0.37471	612.106	0.37445	7693.35	0.38113	7441.04	0.37899	7733.24	0.37542	9509.57	0.37436	9081.28	0.37427	10001.1
0.37704	2542.27	0.37833	2554.33	0.37658	2428.71	0.37623	2546.04	0.37454	2295.69	0.34125	2565.91	0.18833	2203.37	0.18588	1899.52	0.21394	2043.77	0.37643	4288.84	0.37665	2509.6	0.37514	2289.07	0.37629	2439.34	0.37674	319.681	0.37618	336.313	0.37721	319.342	0.37754	534.655	0.37623	606.634	0.37741	617.911	0.37661	7686.58	0.38142	7446.3	0.38074	7742.2	0.3779	9551.44	0.37621	9100.99	0.37756	9990.93
0.37876	2536.31	0.37863	2557.34	0.37869	2433.48	0.3778	2550.21	0.37663	2297.77	0.34459	2559.86	0.18977	2206.64	0.18577	1908.02	0.21582	2048.54	0.3771	4309.15	0.3776	2525.11	0.37835	2301.75	0.37746	2450.08	0.37849	329.155	0.37653	337.025	0.37799	325.747	0.37984	537.443	0.37869	610.316	0.37804	614.179	0.37735	7716.69	0.38508	7475.86	0.38221	7742.86	0.37836	9549.15	0.37866	9105.94	0.37794	10001.4
0.38152	2540.51	0.37955	2555.3	0.37997	2423.58	0.37886	2556.66	0.37812	2292.84	0.34514	2552.44	0.18981	2211.97	0.18689	1917.97	0.21633	2060.53	0.37894	4337.92	0.3808	2543.67	0.37896	2307.94	0.38034	2469.32	0.37958	322.988	0.37941	345.459	0.38069	322.231	0.38106	537.896	0.38104	610.286	0.37943	621.072	0.38021	7745.83	0.38672	7479.78	0.38367	7772.35	0.38072	9569.83	0.3802	9108.86	0.37951	10058.9
0.38257	2534.62	0.38288	2561.35	0.38051	2433.54	0.38149	2552.51	0.3804	2299.1	0.34695	2552.3	0.19012	2219.35	0.18975	1929.4	0.21651	2069.99	0.38069	4353.42	0.38224	2541.99	0.38052	2323.36	0.38125	2473.78	0.38222	326.285	0.38138	337.535	0.38193	323.043	0.3825	546.007	0.38114	607.899	0.38233	617.831	0.38245	7750.64	0.38713	7487.29	0.38619	7785.56	0.38329	9578.24	0.38039	9144.7	0.38253	10084.9
0.38348	2528.8	0.38377	2563.89	0.38397	2431.33	0.38257	2554.92	0.38126	2305.15	0.34834	2565.49	0.19026	2231.24	0.18937	1935.29	0.21721	2076.98	0.38206	4368.75	0.38277	2557.35	0.38345	2338.18	0.38374	2482.13	0.38373	332.474	0.38135	339.953	0.38416	318.952	0.38311	541.634	0.38229	615.925	0.38348	616.774	0.3824	7763.22	0.38793	7534.07	0.38751	7789.66	0.38396	9574.66	0.38299	9173.25	0.38325	10084.4
0.38499	2533.61	0.38514	2578.61	0.3857	2428.82	0.38398	2563.83	0.38369	2302.37	0.35138	2558.25	0.19278	2244.13	0.18958	1944.77	0.21855	2085.59	0.38436	4397.45	0.38448	2571.24	0.38432	2350.02	0.38508	2493.7	0.38493	333.162	0.38557	345.657	0.38457	323.152	0.38481	541.136	0.38429	616.722	0.38352	625.204	0.38434	7772.91	0.39098	7536.73	0.38885	7791.63	0.38524	9603.19	0.38445	9193.08	0.38535	10094.5
0.38615	2534.45	0.38629	2567.25	0.38636	2428.63	0.38531	2557.84	0.38512	2303.68	0.3519	2551.4	0.19323	2254.52	0.19097	1961.57	0.21922	2093.02	0.38683	4399.95	0.38692	2575.85	0.38513	2352.78	0.38637	2508.06	0.38648	332.043	0.38609	341.886	0.38617	330.136	0.38833	544.183	0.38658	614.518	0.38726	625.602	0.38616	7811.04	0.39178	7535.84	0.39026	7836.51	0.38723	9625.41	0.38676	9209.12	0.38633	10098.6
0.3882	2535.12	0.3884	2566.26	0.38852	2429.79	0.38868	2550.11	0.38623	2301.49	0.35322	2568.21	0.19325	2261.26	0.19238	1966.05	0.22039	2101.8	0.38645	4425.02	0.38723	2587.39	0.38801	2368.33	0.38798	2510.86	0.38952	335.653	0.38719	346.093	0.38841	330.23	0.38937	552.484	0.38777	616.974	0.38917	625.983	0.38866	7825.47	0.39536	7576.67	0.39311	7841.24	0.38869	9631.32	0.38827	9221.43	0.38858	10100.9
0.38988	2537.06	0.39001	2562.43	0.39039	2429.93	0.38861	2541.63	0.38756	2308.3	0.35581	2557.58	0.19347	2272.78	0.1932	1971.89	0.221	2111.14	0.38948	4446.93	0.39003	2604.51	0.38901	2369.65	0.39024	2525.98	0.38976	332.637	0.3888	345.191	0.39017	328.235	0.39028	558.083	0.39109	618.746	0.38942	624.834	0.38985	7831.33	0.39572	7573.9	0.39432	7846.85	0.39021	9661.31	0.39078	9243.61	0.38989	10144.1
0.39134	2539.06	0.39171	2563.02	0.39148	2432.12	0.39082	2563.7	0.38997	2301.86	0.35688	2558.7	0.19533	2286.7	0.19401	1972.12	0.22152	2116.25	0.39145	4462.11	0.39221	2607.61	0.39091	2379.77	0.39077	2538.92	0.3918	335.062	0.39176	352.815	0.39171	335.083	0.39296	554.778	0.39162	627.557	0.39204	632.693	0.39103	7855.32	0.39784	7597.03	0.39521	7869.9	0.39259	9648.25	0.39123	9262.94	0.39307	10165.7
0.39302	2541.93	0.39376	2560.74	0.39352	2426.71	0.3924	2558.23	0.39207	2303.55	0.35906	2564.7	0.19575	2291.15	0.19463	1979.63	0.22288	2130.5	0.39227	4493.82	0.39289	2627.94	0.39373	2391.03	0.39297	2552.71	0.39451	333.609	0.39326	348.285	0.39449	335.275	0.39387	556.512	0.39312	619.709	0.39363	630.588	0.39351	7862.26	0.39928	7621.51	0.39806	7883.2	0.39377	9641.47	0.39356	9281.12	0.39318	10148.1
0.39446	2541.8	0.39587	2564.13	0.39426	2431.54	0.39448	2560.63	0.39331	2299.1	0.36058	2557.87	0.19685	2298.8	0.19482	1994.26	0.2245	2143.57	0.3947	4510.75	0.3948	2637.9	0.39458	2404.47	0.39629	2559.11	0.39557	333.315	0.39364	350.406	0.3955	333.045	0.39511	556.17	0.39482	632.585	0.39478	635.792	0.39571	7882.76	0.39987	7641.09	0.39871	7877.54	0.39557	9681.17	0.39534	9313.93	0.39545	10170.4
0.39643	2548.44	0.39645	2560	0.39703	2428.38	0.39647	2553.7	0.39467	2299.61	0.36256	2560.68	0.1974	2312.77	0.19607	2004.17	0.22327	2157.51	0.39616	4518.24	0.39738	2649.55	0.39607	2417.16	0.39633	2566.94	0.39712	338.166	0.39559	348.623	0.39639	336.421	0.39898	556.621	0.39624	627.753	0.39692	641.247	0.39608	7893.76	0.40296	7642.95	0.40084	7901.05	0.39704	9701.88	0.3968	9331.86	0.39687	10199
0.39758	2545.26	0.39804	2563.37	0.39802	2431.43	0.39759	2557.19	0.39604	2298.38	0.36377	2554.56	0.19908	2322.64	0.19702	2010.08	0.22562	2160.9	0.39716	4542.54	0.39794	2654.15	0.39814	2424.58	0.39795	2581.96	0.39834	343.279	0.39787	353.622	0.39853	332.2	0.39987	557.492	0.39735	630.29	0.39845	639.268	0.39935	7933.53	0.40406	7654.19	0.4022	7931.1	0.39942	9699.41	0.39888	9328.65	0.39873	10214
0.39975	2548.5	0.40022	2569.29	0.39955	2428.04	0.39934	2571.38	0.39825	2305.25	0.3647	2567.82	0.19909	2328.26	0.19814	2023.75	0.22627	2171.96	0.39982	4568.38	0.39948	2676.5	0.39958	2437.26	0.40001	2589.4	0.40002	344.036	0.3992	355.807	0.4008	338.815	0.39986	559.014	0.39964	634.19	0.39905	630.668	0.39945	7925.36	0.40569	7673.08	0.40419	7934.16	0.40076	9731.45	0.3997	9345.09	0.39934	10231.3
0.40097	2542.28	0.4016	2569.76	0.40158	2435.47	0.40131	2551.45	0.40025	2303.42	0.36764	2558.61	0.19986	2343.09	0.19821	2033.51	0.22598	2180.57	0.40049	4577.69	0.4003	2677.93	0.40172	2443.09	0.40144	2603.63	0.40226	348.447	0.40055	357.468	0.40114	333.178	0.40304	565.43	0.40153	634.454	0.402	633.083	0.40084	7931.12	0.40823	7692.73	0.40538	7929.92	0.40331	9732.29	0.40131	9364.63	0.40243	10254.9
0.40236	2544.4	0.40337	2577.34	0.40267	2429.82	0.40206	2556.86	0.4011	2311.29	0.36847	2555.65	0.20147	2355.72	0.19939	2036.17	0.2272	2184.79	0.40226	4599.93	0.40253	2688.37	0.4024	2454.96	0.40268	2614.18	0.40251	347.475	0.40329	359.046	0.40393	339.385	0.40344	563.94	0.40294	638.262	0.40332	644.653	0.4029	7950.95	0.40996	7704.55	0.40681	7949.31	0.40432	9732.25	0.40322	9401.66	0.40367	10260.6
0.40548	2540.7	0.4052	2573.54	0.40532	2434.57	0.40364	2559.31	0.40344	2307.51	0.36978	2568.16	0.20339	2359.61	0.20024	2038.87	0.22752	2192.39	0.40471	4619.97	0.40535	2702.35	0.40426	2469.71	0.40491	2621.26	0.40717	353.539	0.40355	353.953	0.4049	346.586	0.40439	574.35	0.40507	643.496	0.40435	647.011	0.40491	7990.29	0.41141	7725.72	0.40906	7975.07	0.40523	9741.68	0.40593	9415.99	0.40475	10263.9
0.40591	2537.54	0.40787	2574.5	0.40757	2431.97	0.40596	2548.01	0.40547	2302.15	0.37225	2567.77	0.20361	2359.33	0.20073	2049.9	0.2283	2202.46	0.407	4629.07	0.40661	2713.95	0.40669	2477.81	0.40665	2628.37	0.40733	344.291	0.4061	359.801	0.40601	338.281	0.40828	569.252	0.40679	634.364	0.40702	648.931	0.40641	7986.38	0.41303	7753.63	0.41051	7986.14	0.4092	9811.29	0.40674	9423.13	0.40652	10276
0.40852	2542.4	0.40913	2576.55	0.40806	2429.67	0.40776	2553.49	0.40676	2294.2	0.37388	2556.55	0.2042	2370.47	0.20082	2061.57	0.22978	2215.33	0.40704	4643.02	0.40776	2728.19	0.40762	2485.79	0.40755	2640.63	0.40743	342.056	0.40757	363.237	0.40879	339.463	0.40933	573.584	0.40742	646.125	0.40839	647.373	0.40801	8005.89	0.41506	7747.55	0.41168	8003.46	0.40873	9787.41	0.40785	9458.57	0.40814	10315.1
0.41038	2545.68	0.41067	2573.9	0.40921	2433.46	0.40861	2565.41	0.4072	2307.76	0.37524	2549.72	0.20419	2379.46	0.20216	2076.24	0.23116	2225.24	0.40976	4674.24	0.40927	2742.02	0.40851	2509.11	0.4103	2654.45	0.41089	353.757	0.40984	361.249	0.40924	345.382	0.41051	571.472	0.4103	646.29	0.40911	655.257	0.41083	8033.84	0.41654	7763	0.41499	8015.29	0.4105	9801.23	0.41022	9449.25	0.40865	10331.9
0.4111	2544.72	0.41239	2572.9	0.41171	2429.49	0.41094	2565.58	0.41038	2307.42	0.37709	2572.24	0.20435	2390.61	0.20397	2084.77	0.23161	2232.14	0.41157	4690.85	0.41217	2742.64	0.4115	2514.33	0.41166	2662.83	0.41278	348.724	0.41089	359.356	0.41235	344.754	0.4132	570.371	0.41111	640.923	0.41253	648.998	0.41223	8027.22	0.41871	7786.45	0.41501	8012.21	0.41122	9835.77	0.41093	9479.65	0.41173	10338.9
0.41379	2544.46	0.41278	2576.44	0.41331	2435.79	0.41265	2554.76	0.41072	2301.47	0.37927	2564.43	0.2057	2406.69	0.20518	2085.05	0.23202	2241.16	0.41208	4711.97	0.41227	2750.14	0.41282	2515.91	0.41272	2679.97	0.41299	354.488	0.41306	366.362	0.41378	345.968	0.41476	579.478	0.41288	652.356	0.41329	650.888	0.41386	8036.06	0.41901	7804.56	0.41722	8020.74	0.41341	9815.37	0.41491	9493.64	0.41249	10349.2
0.41523	2549.82	0.41613	2574.68	0.41461	2435.32	0.41493	2574.84	0.41297	2305.83	0.38043	2560.11	0.20635	2408.76	0.20549	2094.31	0.23328	2253.06	0.4148	4727.97	0.41462	2770.43	0.41449	2525.66	0.41411	2689.94	0.41475	359.142	0.41521	367.965	0.41466	352.486	0.41516	574.685	0.41459	653.229	0.41402	655.537	0.41391	8055	0.42231	7811.56	0.41897	8033.93	0.41601	9826.55	0.41498	9500.23	0.41505	10358.7
0.41745	2531.51	0.41775	2577.29	0.41682	2431.62	0.41603	2561.42	0.4152	2310.71	0.38138	2564.73	0.20697	2425.29	0.2053	2099.9	0.23399	2266.51	0.41634	4745.15	0.41787	2776.69	0.41656	2541.94	0.41755	2700.67	0.41695	357.83	0.41632	361.554	0.41583	353.327	0.41768	585.224	0.41677	653.168	0.41571	655.803	0.41644	8088.14	0.42357	7816.77	0.42201	8076.3	0.4166	9870.73	0.41699	9526.67	0.41716	10372.8
0.41893	2537.36	0.41996	2576.93	0.41806	2430.71	0.4182	2549.26	0.41627	2295.86	0.38417	2567.49	0.20894	2434.17	0.2064	2116.25	0.23427	2275.11	0.41719	4768.24	0.41718	2791.7	0.41866	2549.13	0.41804	2707.21	0.41837	362.17	0.41713	371.394	0.41816	354.302	0.42009	578.068	0.41813	654.647	0.41801	665.927	0.41878	8093.01	0.42463	7818.21	0.42314	8059.26	0.41882	9879.17	0.41887	9535.54	0.41839	10374.3
0.41885	2540.57	0.42234	2584.99	0.41978	2429.58	0.419	2562.22	0.41862	2305.93	0.38594	2561.02	0.21001	2440.8	0.20711	2128.4	0.23639	2286.49	0.41913	4795.7	0.41935	2807.43	0.41941	2560.15	0.41903	2730.58	0.41949	360.555	0.41943	372.331	0.41987	355.345	0.42018	580.147	0.41965	653.751	0.42011	659.266	0.42064	8108.56	0.4274	7850.19	0.42402	8077.62	0.42033	9886.57	0.42064	9527.45	0.41967	10438
0.42054	2544.28	0.42189	2566.87	0.42099	2438.46	0.4211	2561.52	0.41977	2306.96	0.38693	2563.43	0.21002	2449.82	0.20848	2139.38	0.23724	2295.03	0.42149	4814.42	0.42254	2821.65	0.42116	2575.53	0.42197	2731.5	0.4235	358.486	0.42189	373.064	0.42169	355.785	0.42146	581.663	0.42102	657.983	0.42263	663.604	0.42109	8117.73	0.42771	7859.4	0.42539	8093.87	0.42246	9896.49	0.42086	9567.57	0.42209	10433.8
0.42303	2547.31	0.42384	2560.58	0.42326	2441.71	0.42205	2559.69	0.42131	2299.09	0.38769	2570	0.2098	2457.81	0.20878	2142.46	0.23758	2299.52	0.42243	4819.04	0.42292	2818.67	0.42408	2578.89	0.42334	2745.68	0.42352	358.355	0.42218	376.79	0.42407	356.025	0.42391	585.515	0.42328	655.902	0.42382	658.988	0.42465	8138.09	0.42966	7893.6	0.42702	8102.44	0.42399	9912.65	0.42343	9604.98	0.42396	10426.9
0.42375	2548.1	0.42502	2558.14	0.42538	2436.97	0.42414	2567.46	0.42346	2306.76	0.39066	2564.25	0.21129	2466.56	0.20969	2152.44	0.23965	2302.34	0.42392	4850.44	0.42534	2840.3	0.42525	2589.73	0.42556	2758.57	0.42418	357.167	0.42453	382.303	0.42473	357.232	0.42554	590.771	0.42475	658.997	0.42434	665.404	0.4237	8133.49	0.43132	7886.31	0.42947	8106.74	0.42545	9921.07	0.42504	9607.89	0.42432	10452.2
0.42634	2547.56	0.4273	2567.01	0.4271	2428.7	0.42673	2567.75	0.42442	2302.17	0.39257	2559.46	0.21456	2481.57	0.21128	2165.33	0.23968	2317.99	0.42622	4862.32	0.42719	2845.86	0.42529	2599.69	0.42596	2761.08	0.42561	366.203	0.42634	376.7	0.42647	360.936	0.42737	588.282	0.42589	663.582	0.42664	668.156	0.42577	8167.94	0.43299	7884.73	0.43	8145.61	0.42752	9966.42	0.42701	9605.59	0.42664	10483.3
0.42781	2547.43	0.42797	2571.15	0.4271	2435.14	0.42832	2560.48	0.42659	2302.27	0.39333	2562.07	0.21366	2490.79	0.21173	2171.22	0.23958	2320.72	0.42727	4874.5	0.42863	2852.67	0.4276	2610.8	0.42786	2772.74	0.42871	363.75	0.42764	378.172	0.42901	364.135	0.42968	593.307	0.42715	660.174	0.42885	670.685	0.42882	8180.14	0.43457	7921.99	0.43229	8139.55	0.42916	9980.54	0.42819	9618.12	0.42909	10494.6
0.42993	2554.43	0.42991	2572.21	0.43072	2441.98	0.42937	2557.3	0.42808	2303.62	0.39551	2571.16	0.21503	2489.08	0.21289	2175.7	0.24145	2335.97	0.4285	4900.09	0.42899	2872.12	0.42894	2617.82	0.43003	2794.18	0.43003	370.237	0.42818	381.974	0.42992	362.773	0.43084	591.877	0.43046	667.853	0.42993	667.689	0.43017	8191.63	0.43675	7948.99	0.43485	8136.35	0.43084	9973.68	0.43045	9642.09	0.42928	10515.7
0.43159	2550.67	0.43209	2574.75	0.43134	2429.4	0.43047	2565.1	0.43011	2309.96	0.39758	2555.85	0.21517	2501.76	0.21436	2191.5	0.2427	2345.17	0.43183	4918.97	0.43143	2876.82	0.43078	2631.65	0.43216	2799.36	0.43124	373.518	0.43209	380.101	0.43159	365.826	0.43245	597.034	0.43096	669.496	0.43179	673.92	0.43079	8194.73	0.43853	7937.81	0.4355	8149.91	0.43238	9992	0.43199	9656.89	0.43087	10544
0.4317	2557.94	0.4335	2574.2	0.4326	2429.86	0.43223	2577.89	0.43111	2303.23	0.39836	2554.21	0.2154	2507.4	0.21447	2196.09	0.24267	2354.8	0.43205	4932.81	0.43386	2893.49	0.43339	2637.25	0.43294	2811.19	0.43427	371.845	0.43278	382.288	0.43257	364.336	0.43447	597.358	0.43258	672.446	0.4337	676.828	0.43369	8216.92	0.43955	7962.87	0.43795	8173.18	0.43396	9992.03	0.43373	9685.47	0.4336	10537.4
0.4356	2560.13	0.43484	2580.14	0.43483	2442.49	0.43444	2565.5	0.4325	2313.17	0.39966	2577.22	0.21701	2519.15	0.21556	2204.29	0.24259	2365.39	0.43521	4961.01	0.43356	2903.27	0.43502	2651.09	0.43481	2823.73	0.43544	372.642	0.4337	390.479	0.43529	366.253	0.43494	600.337	0.43505	666.728	0.43412	677.606	0.43476	8216.35	0.44274	7981.52	0.43998	8178.93	0.43518	10016.1	0.43531	9684.8	0.435	10536.7
0.43653	2561.45	0.43602	2583.55	0.43778	2436.17	0.43589	2561.53	0.4353	2306.31	0.40237	2564.8	0.21787	2531.12	0.21584	2214.2	0.2436	2375.67	0.43662	4974.2	0.43558	2912.53	0.43607	2651.76	0.43779	2830.34	0.43634	377.624	0.43565	384.732	0.43624	370.596	0.43781	602.042	0.43686	675.179	0.43725	682.967	0.43641	8233.78	0.44331	7973.52	0.44001	8184.46	0.43642	10041.6	0.43669	9699.64	0.4356	10597
0.43898	2556.34	0.43777	2592.59	0.43774	2431.11	0.43686	2565.49	0.43627	2298.9	0.40355	2560.73	0.21813	2537.14	0.21632	2224.36	0.24618	2392.32	0.4376	4986.47	0.43855	2919.13	0.43738	2674.36	0.43724	2843.66	0.43772	366.898	0.43858	384.945	0.43774	365.028	0.44032	599.269	0.43798	673.026	0.43823	683.941	0.43857	8267.79	0.4449	7982.78	0.44245	8209.35	0.43956	10038	0.43892	9695.9	0.43916	10601.1
0.44063	2554.3	0.44	2589.75	0.43971	2438.19	0.43963	2563.43	0.43753	2319.49	0.40542	2566.28	0.21958	2548.65	0.21822	2235.14	0.24592	2394.25	0.43897	5021.86	0.4394	2938.62	0.43964	2682.78	0.43983	2852.86	0.44089	377.548	0.43857	384.767	0.44117	373.321	0.44032	605.925	0.44127	672.4	0.43964	681.999	0.4399	8277.26	0.44569	8011.58	0.44347	8209.48	0.44052	10043.3	0.44141	9736.66	0.43967	10606.4
0.44164	2546.95	0.44347	2588.12	0.44255	2445.53	0.44127	2562.53	0.44127	2302.19	0.40794	2564.38	0.22034	2556.79	0.21925	2239.81	0.24649	2405.27	0.44035	5031.34	0.44131	2950.68	0.4414	2690.62	0.44208	2866.63	0.44206	381.712	0.44114	389.72	0.44133	377.182	0.44148	606.672	0.44164	677.281	0.4408	680.914	0.44135	8257.71	0.44792	8019.28	0.44645	8203.35	0.44166	10089.1	0.4415	9759.83	0.44142	10649.6
0.44266	2547.8	0.44527	2579.13	0.44347	2436.32	0.44224	2570.14	0.44121	2294.47	0.40876	2562.57	0.22062	2565.27	0.21926	2241.07	0.24804	2419.38	0.44287	5053.57	0.44359	2959.73	0.44279	2701.73	0.4424	2873.1	0.44359	377.051	0.44208	390.143	0.44383	369.452	0.44482	605.662	0.44362	680.647	0.44325	687.525	0.4425	8279.49	0.45041	8025.01	0.44745	8203.9	0.44456	10081	0.44376	9763.77	0.44439	10661
0.44569	2550.77	0.44719	2581.32	0.44592	2442.73	0.44448	2572.85	0.44202	2302.15	0.40993	2567.16	0.2217	2573.57	0.22029	2258.01	0.24852	2419.81	0.44399	5073.51	0.4445	2975.84	0.44443	2713.48	0.44511	2882.84	0.44554	380.14	0.44395	399.136	0.44453	376.734	0.44514	607.3	0.44375	682.497	0.44481	684.815	0.44443	8311.47	0.45167	8039.74	0.44904	8244.54	0.44467	10076.5	0.44496	9761.72	0.44609	10665.7
0.44632	2548.28	0.44669	2572.08	0.44673	2429.58	0.44549	2559.37	0.44637	2315.19	0.41262	2571.36	0.22333	2587.77	0.22056	2268.29	0.24928	2426.99	0.44615	5081.43	0.44723	2980.43	0.44694	2720.07	0.44601	2897.54	0.44667	376.125	0.44643	394.076	0.44698	372.428	0.44676	607.272	0.44761	680.632	0.44621	691.466	0.44625	8317.25	0.45371	8055.45	0.45059	8242.62	0.44633	10156.2	0.44645	9798.41	0.44687	10663
0.44862	2548.33	0.44881	2575.29	0.44839	2419.69	0.44741	2563.11	0.44646	2308.62	0.41458	2561.76	0.22325	2594.46	0.22152	2280	0.25114	2439.87	0.4475	5099.3	0.44847	2988.35	0.44771	2729.67	0.44795	2905.59	0.44821	386.924	0.44764	396.239	0.44839	379.044	0.45088	611.447	0.44856	688.53	0.44766	689.327	0.4483	8331.18	0.45557	8072.09	0.45267	8252.86	0.44984	10144.8	0.44825	9792.68	0.44755	10713.3
0.45019	2554.92	0.45089	2581.55	0.44837	2429.58	0.44853	2564.16	0.44708	2307.08	0.41578	2564.56	0.22428	2598.85	0.22462	2293.24	0.25111	2448.38	0.44855	5126.54	0.44995	2996.85	0.44952	2743.46	0.44938	2914.38	0.45001	388.543	0.45026	399.903	0.4496	382.559	0.45096	613.335	0.45012	688.314	0.44971	693.096	0.45063	8334.18	0.45669	8068.24	0.45501	8271.12	0.45105	10128.4	0.45002	9816.5	0.44963	10726.3
0.45087	2550.13	0.45253	2582.91	0.4527	2450.03	0.45067	2574.45	0.45019	2317.56	0.41634	2565.81	0.2246	2602.64	0.22404	2289.85	0.25184	2454.84	0.45222	5150.72	0.45125	3017.06	0.45131	2758.38	0.45091	2924.24	0.45208	386.867	0.45014	398.244	0.45243	378.561	0.45096	613.82	0.45079	683.706	0.451	694.928	0.45205	8351.42	0.45919	8109.5	0.45551	8266.39	0.45139	10178.3	0.45064	9843.24	0.45213	10732
0.45274	2554.56	0.45436	2580.89	0.45415	2446.55	0.45233	2569.24	0.45201	2309.1	0.41872	2577.83	0.22552	2618.82	0.22545	2301.68	0.25286	2468.3	0.45264	5158.57	0.45304	3028.16	0.4533	2769.67	0.45318	2942.27	0.45355	390.348	0.45297	397.628	0.45281	379.847	0.45513	618.509	0.45371	692.844	0.45296	695.621	0.45444	8352.76	0.46018	8100.67	0.45764	8261.65	0.45354	10183.1	0.45412	9867.14	0.45247	10746.3
0.45494	2552.37	0.45672	2582.42	0.4545	2440.15	0.45464	2577.38	0.45247	2303.06	0.41973	2572.59	0.22667	2636.14	0.22569	2305.65	0.25349	2469.56	0.45349	5184.32	0.4548	3044.31	0.45424	2761.92	0.45453	2951.57	0.4543	393.06	0.4552	399.968	0.45548	378.689	0.45649	617.979	0.45426	688.937	0.45409	696.138	0.45433	8361.02	0.46189	8093.75	0.45905	8305.62	0.45553	10206.2	0.45383	9858.81	0.45435	10764
0.45637	2562.84	0.45845	2584.38	0.45689	2437.75	0.4564	2579.18	0.45515	2309.88	0.42265	2579.27	0.22856	2642.28	0.22542	2311.75	0.25421	2485.25	0.45554	5201.31	0.45578	3053.76	0.45642	2787.17	0.45665	2959.08	0.45685	392.262	0.45657	406.345	0.45683	389.355	0.45742	622.903	0.4555	693.051	0.45553	697.76	0.45651	8391.34	0.46334	8107.92	0.46114	8291.32	0.45651	10235.2	0.4564	9867.97	0.45759	10794.6
0.45756	2561.08	0.45821	2576.73	0.45846	2435.99	0.4574	2569.67	0.45662	2306.16	0.42309	2572.7	0.22874	2644.84	0.22593	2323.73	0.25544	2503.37	0.45786	5210.71	0.45866	3052.64	0.4584	2805.55	0.4585	2966.44	0.45883	391.863	0.45776	404.116	0.45798	395.12	0.46055	622.907	0.45882	692.146	0.45907	700.028	0.45735	8396.13	0.46477	8134.49	0.46229	8302.02	0.45963	10241.4	0.4598	9898.8	0.45764	10811.4
0.45865	2561.1	0.4607	2581.73	0.45911	2439.53	0.45921	2575.72	0.45842	2304.99	0.42552	2561.08	0.22819	2655.23	0.22881	2334.13	0.256	2508.78	0.45811	5241.45	0.45981	3066.41	0.46016	2803.04	0.45865	2986.53	0.45883	391.936	0.45917	406.549	0.45958	388.558	0.4616	620.755	0.45982	701.672	0.45986	701.551	0.46045	8392.85	0.46741	8129.97	0.46422	8327.01	0.46129	10231.2	0.46133	9883.49	0.45894	10849.2
0.46083	2565.7	0.46155	2588.47	0.4618	2443.46	0.46036	2577.88	0.46009	2313.7	0.42668	2557.39	0.2301	2667.49	0.22933	2347.06	0.25717	2525.54	0.46148	5259.93	0.46066	3077.1	0.46052	2815.67	0.46263	2998.82	0.46229	399.604	0.46157	409.126	0.46145	387.132	0.4616	624.303	0.46153	695.14	0.46107	707.027	0.46179	8411.77	0.46804	8134.94	0.46591	8320.47	0.46247	10246.9	0.46135	9896.14	0.46247	10853
0.46299	2562.11	0.46462	2584.12	0.46434	2439.08	0.46329	2576.66	0.4617	2306.42	0.42801	2578.83	0.2307	2674.76	0.23028	2361.77	0.25894	2529.54	0.46278	5269.23	0.46269	3086.12	0.46317	2832.91	0.46294	2995.62	0.46317	396.044	0.46228	413.367	0.46328	390.296	0.46321	630.667	0.46191	698.008	0.46371	706.711	0.46449	8420.16	0.47139	8181.18	0.46816	8314.32	0.46458	10277.5	0.46373	9966.56	0.46375	10840.6
0.46492	2557.95	0.46606	2592.2	0.4656	2432.61	0.46374	2573.7	0.46234	2311.95	0.4304	2566.29	0.23255	2694.25	0.23018	2364.58	0.25804	2543.17	0.46425	5282.66	0.4635	3097.08	0.4656	2829.93	0.46431	3009.25	0.46541	402.36	0.4638	412.659	0.46462	392.492	0.46657	632.394	0.46436	702.464	0.46514	711.515	0.46503	8419.04	0.47188	8150.7	0.46916	8327.26	0.46591	10307.6	0.46595	9950.28	0.46493	10855.7
0.4679	2556.26	0.46726	2592.32	0.46744	2439.86	0.46666	2570.98	0.46486	2305.93	0.43221	2556.82	0.23268	2698.78	0.23078	2373.02	0.25994	2544.51	0.46649	5315.9	0.46752	3115.76	0.46568	2841.7	0.46723	3029.47	0.4672	397.279	0.4666	411.714	0.46682	392.738	0.46736	630.817	0.46649	701.919	0.46601	703.403	0.46624	8442.99	0.47358	8145.73	0.47127	8340.12	0.46671	10329.1	0.46745	9943.9	0.46586	10912.8
0.46818	2559.28	0.46855	2584.94	0.46813	2435.37	0.46764	2569.09	0.46716	2313.77	0.43395	2567.6	0.235	2709.97	0.23267	2377.77	0.26064	2551.44	0.46842	5329.06	0.46833	3122.32	0.46836	2860.37	0.46837	3032.2	0.4682	396.253	0.46793	410.485	0.46842	394.148	0.46892	630.674	0.46857	706.008	0.46847	710.487	0.46787	8463.55	0.47415	8172.98	0.47229	8335.32	0.46987	10321.4	0.46848	9972.74	0.46758	10924.7
0.46941	2560.46	0.46984	2578.93	0.46989	2442.51	0.46872	2571.77	0.46748	2312.05	0.4363	2572.18	0.23534	2711.32	0.23447	2391.38	0.26238	2563.61	0.46878	5338.43	0.4694	3134.49	0.46991	2871.71	0.46918	3048.38	0.47028	402.034	0.46915	413.217	0.46956	399.815	0.47098	637.121	0.46978	706.074	0.46946	712.134	0.47089	8439.19	0.47761	8202.21	0.47508	8349.21	0.47024	10354	0.47031	10005.9	0.47003	10945.5
0.47247	2554.99	0.47228	2579.82	0.47198	2438.59	0.47048	2578.51	0.47072	2315.68	0.43739	2565.92	0.23578	2715.29	0.23427	2403.48	0.26186	2568.97	0.47129	5371.23	0.47183	3149.86	0.47129	2871.29	0.47162	3063.16	0.47208	403.62	0.47237	420.831	0.47163	395.684	0.47224	632.85	0.4724	706.451	0.47035	712.126	0.47168	8443.64	0.47889	8177.7	0.47593	8365.56	0.47194	10365.6	0.47145	9999.24	0.47125	10942.3
0.47294	2555.4	0.47348	2584.87	0.47302	2442.78	0.47228	2575.02	0.47224	2309.32	0.43862	2570.48	0.23578	2723.99	0.23487	2409.21	0.2631	2569.07	0.47197	5381.83	0.47435	3149.88	0.4715	2885.78	0.47353	3069.18	0.47438	403.188	0.47278	419.281	0.473	394.22	0.47345	636.125	0.47343	710.874	0.47366	717.621	0.47234	8462.64	0.47962	8204.66	0.47812	8355.95	0.47354	10386.7	0.47262	10030.2	0.47487	10967.8
0.47528	2554.96	0.47524	2588.83	0.47539	2441.46	0.47395	2569.38	0.47325	2307.19	0.44064	2578.47	0.23559	2745.97	0.23535	2418.68	0.26376	2590.16	0.47381	5399.02	0.47439	3166.51	0.47524	2894.49	0.47403	3081.52	0.47558	404.903	0.47436	417.925	0.47465	396.728	0.47488	639.679	0.4741	716.878	0.47462	714.345	0.47576	8480.79	0.48201	8211.63	0.47975	8387.45	0.47577	10401.1	0.47632	10066.4	0.47515	10952.3
0.47706	2564.44	0.4763	2583.78	0.47675	2439.75	0.47633	2573.69	0.47619	2314.62	0.44255	2566.84	0.23874	2753.85	0.23675	2424.16	0.26402	2602.79	0.47594	5425.56	0.47621	3179.8	0.4754	2903.42	0.47767	3096.25	0.4757	402.68	0.47529	423.029	0.47652	398.233	0.47754	645.208	0.47764	711.036	0.47582	721.639	0.47689	8474.37	0.48433	8210.71	0.48067	8379.15	0.47746	10410.6	0.47669	10050.2	0.4756	10996.9
0.47835	2556.19	0.47842	2590.68	0.4782	2435.53	0.47764	2576.92	0.47681	2308.88	0.44428	2572.33	0.23865	2759.66	0.23658	2427.38	0.26509	2608.85	0.47807	5451.93	0.47873	3193.55	0.47695	2919.84	0.47875	3096.97	0.47836	406.914	0.47795	421.033	0.47888	399.021	0.47979	637.256	0.47835	720.543	0.47756	719.534	0.47863	8498.42	0.48479	8215.72	0.48256	8380.44	0.47818	10432.8	0.47807	10074.3	0.47826	11044.6
0.47893	2554.83	0.48019	2587.37	0.48063	2442.55	0.47923	2573.16	0.47724	2314.94	0.44445	2571.71	0.23926	2767.68	0.2381	2442.14	0.26611	2621.05	0.47898	5465.11	0.47958	3200.67	0.4792	2931.38	0.4797	3108.22	0.48072	406.164	0.47905	418.904	0.48021	399.582	0.48078	645.232	0.47907	715.591	0.4803	725.28	0.48067	8499.76	0.486	8243.62	0.48403	8394.03	0.4804	10447.7	0.48027	10095	0.48105	11060.2
0.48108	2551.45	0.48224	2588.05	0.48208	2444.21	0.48159	2587.29	0.48119	2314.76	0.44796	2580.61	0.23939	2782.87	0.2395	2448.38	0.2683	2630.9	0.48114	5483	0.48125	3218.52	0.48077	2934.09	0.48113	3126.15	0.48232	411.035	0.48148	427.614	0.48241	403.479	0.48126	641.517	0.48145	716.936	0.48116	726.157	0.48244	8478.49	0.48824	8239.32	0.48656	8393.46	0.48203	10448.2	0.48243	10124	0.48133	11067.2
0.48275	2554.15	0.48364	2588.26	0.48364	2438.45	0.48332	2574.96	0.48172	2304.51	0.44981	2573.38	0.24135	2790.31	0.24041	2461.36	0.26797	2631.23	0.48285	5494.58	0.48434	3220.6	0.48293	2954.98	0.48321	3132.57	0.48372	410.34	0.48267	427.707	0.48351	407.078	0.48469	647.881	0.48407	720.791	0.48332	732.08	0.48293	8489.97	0.48995	8244.49	0.48806	8388.27	0.48417	10491.5	0.48297	10120.7	0.4826	11079.7
0.4834	2561.47	0.48468	2589.08	0.48427	2438.32	0.48425	2572.46	0.48258	2308.76	0.45027	2572.62	0.24182	2797.01	0.24116	2462.99	0.26843	2649.99	0.48436	5509.24	0.48503	3235.01	0.48486	2964.5	0.48464	3136.73	0.48511	411.348	0.4842	423.373	0.48517	405.202	0.48621	646.532	0.48419	723.194	0.48454	729.629	0.48511	8529.24	0.49212	8252.54	0.48945	8410.52	0.48611	10506.4	0.48602	10138.6	0.48473	11091.1
0.48567	2561.39	0.48617	2594.37	0.48658	2432.43	0.48663	2582.01	0.48444	2321.95	0.45228	2575.12	0.24157	2807.08	0.24118	2477.51	0.27039	2663.85	0.48561	5535.1	0.48678	3248.92	0.48651	2973.52	0.48703	3156.43	0.48713	412.559	0.4857	426.004	0.48725	407.967	0.4868	649.774	0.48709	728.8	0.48629	726.79	0.48727	8517.4	0.49318	8261.75	0.4916	8417.41	0.48698	10530.9	0.48661	10142.4	0.48624	11108.4
0.48754	2564.77	0.4896	2590.09	0.48775	2444.26	0.48783	2570.79	0.48694	2316.9	0.45381	2568.28	0.2441	2816.56	0.24196	2489.26	0.27066	2669.01	0.48773	5550.58	0.48985	3253.57	0.48704	2977.8	0.4878	3170.78	0.4877	416.68	0.4873	427.746	0.48802	411.401	0.48971	655.289	0.48878	727.832	0.48937	734.521	0.48842	8516.09	0.49468	8265.88	0.4929	8408.32	0.4892	10532.5	0.48878	10181	0.48857	11143.5
0.48794	2567.44	0.49021	2592.53	0.48994	2442.76	0.489	2574.94	0.48831	2312.8	0.4552	2558.61	0.24536	2825.8	0.24329	2501.63	0.27121	2679.73	0.48901	5570.17	0.48847	3272.06	0.4892	2990.94	0.48952	3177.62	0.48978	413.978	0.48956	435.403	0.4907	408.73	0.49142	649.933	0.48957	722.165	0.48938	737.313	0.49036	8538.5	0.49665	8278.71	0.49389	8424.68	0.4911	10539.5	0.49053	10181.1	0.48984	11169.5
0.49173	2565.74	0.49232	2589.03	0.49176	2434.13	0.49107	2581.76	0.49061	2325.69	0.45671	2573.35	0.24608	2837.37	0.24523	2502.94	0.27258	2685.64	0.49117	5593.18	0.49104	3280.03	0.49116	2998.71	0.49183	3193.63	0.49262	414.654	0.49154	438.705	0.49266	412.25	0.49142	655.921	0.49119	728.355	0.49084	738.629	0.49206	8533.18	0.49854	8293.88	0.49678	8432.11	0.4927	10556.1	0.4913	10218.1	0.49265	11182.4
0.49211	2575.09	0.49459	2594.09	0.49259	2438.14	0.49239	2574.54	0.49215	2312.93	0.45989	2583.13	0.24522	2846.24	0.24537	2500.83	0.27352	2699.97	0.49321	5603.7	0.49346	3290.37	0.49368	3009.63	0.49266	3187.06	0.49324	420.812	0.49275	435.237	0.4933	415.47	0.49405	651.418	0.49342	733.176	0.49369	737.295	0.49338	8512.23	0.50066	8282.55	0.49806	8420.51	0.49461	10566	0.49313	10225	0.49358	11171
0.49412	2569.38	0.4955	2590.11	0.49466	2444.3	0.49449	2576.28	0.49286	2305.67	0.46016	2577.07	0.24686	2857.57	0.24517	2510.09	0.27481	2704.72	0.49437	5625.58	0.49467	3300.16	0.49556	3011.37	0.4944	3210.06	0.49461	417.015	0.49293	436.667	0.49555	420.192	0.49744	657.091	0.49471	736.926	0.49484	734.832	0.49476	8560.16	0.50132	8279.48	0.49889	8443.8	0.49484	10596.5	0.49517	10221.3	0.49422	11218.2
0.49868	2568.48	0.49619	2584.26	0.49615	2438.85	0.49576	2582.84	0.49527	2315.98	0.46225	2577.66	0.24842	2861.58	0.24634	2525.24	0.27463	2713.38	0.49531	5649.57	0.49708	3304.68	0.4958	3024.69	0.49658	3225.07	0.49735	419.348	0.49646	438.786	0.49687	418.139	0.4972	663.256	0.4967	738.011	0.49595	736.974	0.49723	8555.19	0.50257	8280.28	0.50134	8439.66	0.49765	10612.7	0.49718	10247.9	0.49674	11235.9
0.49862	2568.22	0.49833	2584.67	0.4978	2438.91	0.49737	2588.64	0.49675	2319.98	0.46489	2574.19	0.24857	2869.75	0.24698	2533.29	0.27569	2724.98	0.49829	5667.77	0.49648	3321.09	0.49787	3037.48	0.49903	3228.36	0.49807	422.976	0.49723	441.169	0.49807	411.961	0.49799	665.061	0.50006	734.206	0.49811	744.997	0.4992	8563.94	0.50485	8312.94	0.5033	8439.14	0.49778	10624.7	0.49782	10284.7	0.49872	11252.3
0.50154	2568.22	0.49944	2582.07	0.49948	2445.4	0.49951	2574.46	0.49818	2317.07	0.46582	2563.36	0.24987	2874.53	0.2476	2543.98	0.27766	2736.14	0.49853	5683.64	0.49957	3335.72	0.49934	3041.82	0.4994	3240.96	0.50101	422.071	0.49821	443.004	0.49989	418.779	0.50207	659.922	0.50016	735.911	0.49968	745.911	0.50012	8548.34	0.50741	8304.3	0.50376	8447.32	0.50053	10629.2	0.49967	10276.7	0.4993	11272.5
0.50266	2563.01	0.50081	2582.73	0.50168	2447.21	0.5005	2587.51	0.49998	2313.4	0.46714	2575.66	0.25008	2886.85	0.24976	2555.53	0.27745	2737.34	0.50071	5706.47	0.50162	3348.04	0.50095	3056.31	0.5018	3252.11	0.50283	424.37	0.50109	440.035	0.50119	419.912	0.50218	666.356	0.50051	739.462	0.50124	745.039	0.50195	8565.06	0.5085	8317.9	0.50716	8458.37	0.50183	10668.5	0.50119	10280.8	0.50125	11295.4
0.5036	2559.54	0.50263	2590.64	0.50423	2445.35	0.50254	2589.01	0.50281	2311.94	0.46902	2581.65	0.25064	2897.4	0.25007	2558.67	0.27786	2748.84	0.50406	5715.83	0.50284	3351.22	0.50352	3074.02	0.5025	3260.85	0.5038	428.921	0.50343	440.433	0.50276	420.007	0.50401	661.473	0.50281	741.534	0.50327	744.678	0.50321	8573.17	0.50963	8321.49	0.50819	8436.53	0.50299	10684.7	0.50275	10330.6	0.50346	11296.1
0.50532	2562.38	0.50456	2595.74	0.50547	2444.58	0.50498	2572.65	0.50298	2309.38	0.4707	2577.64	0.25132	2908.86	0.2509	2572.81	0.27871	2755.48	0.5047	5734.35	0.50493	3370.8	0.50498	3081.63	0.5052	3265.32	0.50509	432.392	0.50402	446.713	0.50662	425.745	0.50664	667.301	0.50454	744.873	0.50521	745.822	0.50521	8572.48	0.51234	8321.34	0.50918	8456.19	0.50515	10707.9	0.50562	10327.2	0.50418	11305.1
0.50702	2561.69	0.50673	2599.01	0.50644	2439.04	0.50552	2591.27	0.50425	2315.68	0.47294	2567.85	0.25261	2917.73	0.25185	2578.84	0.27885	2763.58	0.50528	5756.35	0.50677	3379.07	0.50624	3091.32	0.50605	3282.11	0.50616	433.889	0.50572	441.471	0.50721	422.496	0.50817	664.824	0.50752	746.811	0.50574	742.856	0.50657	8594.24	0.5134	8324.69	0.51035	8470.11	0.50773	10725	0.50765	10347.9	0.50653	11360.2
0.50773	2562.46	0.50923	2599.54	0.508	2442.19	0.50763	2581.01	0.50647	2323.87	0.47355	2566.56	0.25314	2927.37	0.25235	2588.26	0.28023	2779.28	0.50819	5769.99	0.50901	3388.37	0.50856	3103.57	0.5087	3293.58	0.50877	431.751	0.50794	443.402	0.50806	422.865	0.50815	669.899	0.50719	744.089	0.50858	750.609	0.50912	8589.42	0.51461	8332.7	0.5132	8455.47	0.50878	10738.4	0.50787	10357.7	0.50806	11378.8
0.50966	2561.37	0.51083	2601.47	0.5097	2446.19	0.50954	2576.09	0.50818	2314.37	0.47487	2573.89	0.25493	2936.51	0.25267	2592.73	0.28085	2787.83	0.50951	5793.18	0.50985	3400.6	0.50958	3114.58	0.50976	3297.54	0.51077	438.815	0.50863	455.48	0.51115	426.767	0.51109	672.589	0.51036	743.122	0.50919	752.523	0.5109	8585.9	0.5168	8350.68	0.51407	8472.51	0.51109	10741.5	0.51014	10398.2	0.50883	11395.6
0.51239	2564.07	0.51244	2596.4	0.51327	2444.7	0.51068	2582.47	0.50956	2313.66	0.47808	2576.08	0.25585	2942.49	0.25445	2608.51	0.28315	2795.38	0.51063	5829.97	0.5106	3418.57	0.51133	3122.76	0.51129	3316.54	0.51159	433.32	0.51118	451.181	0.5116	428.718	0.51215	677.817	0.51177	747.88	0.51117	751.88	0.51129	8584.32	0.51928	8342.22	0.51634	8490.92	0.51178	10750.9	0.51179	10400.6	0.51162	11397.3
0.5134	2562.71	0.51396	2601.72	0.51385	2439.64	0.51241	2587.67	0.51141	2320.28	0.47808	2572.34	0.25596	2952.18	0.25485	2614.33	0.2822	2802.42	0.51398	5834.71	0.51296	3419.63	0.51266	3127.26	0.51356	3323.75	0.51321	437.036	0.51354	453.097	0.51352	428.255	0.51351	671.669	0.51315	755.393	0.5124	748.659	0.51371	8604.63	0.52008	8322.32	0.51813	8486.2	0.51413	10793.7	0.51343	10427	0.51301	11413.2
0.51504	2566.42	0.51662	2605.07	0.51411	2441.53	0.51516	2571.71	0.51342	2319.57	0.48001	2585.7	0.25625	2963.62	0.2562	2625.04	0.28315	2811.22	0.514	5842.11	0.5145	3430.14	0.51418	3141.71	0.51449	3327.74	0.51595	439.166	0.5146	450.257	0.5145	431.801	0.51722	671.948	0.51511	753.007	0.51553	758.291	0.5147	8606.25	0.52184	8361.22	0.51886	8494.07	0.51543	10810.7	0.51545	10443.8	0.51552	11415.7
0.51696	2566.5	0.5177	2595.06	0.51669	2441.72	0.51609	2571	0.5141	2322.69	0.48274	2581.77	0.25838	2976.26	0.25669	2622.79	0.28518	2825.77	0.51506	5870.31	0.51575	3448.37	0.51602	3141.57	0.51587	3345.44	0.51589	440.247	0.51484	451.711	0.51651	432.123	0.51739	676.435	0.51763	752.566	0.51673	755.726	0.51657	8610.67	0.52442	8357.92	0.52161	8492.77	0.51752	10815.2	0.51673	10431.2	0.51606	11448.4
0.51802	2561.52	0.51977	2597.9	0.51746	2445.64	0.51737	2591.32	0.51708	2312.91	0.48431	2575.24	0.26007	2983.83	0.25699	2638.96	0.28547	2826.21	0.5183	5897.24	0.51836	3452.54	0.51743	3157.87	0.51842	3357.28	0.51789	439.513	0.51871	453.235	0.5187	432.917	0.51842	679.999	0.51791	753.08	0.51884	764.013	0.5186	8608.29	0.52525	8354.04	0.52338	8493.97	0.51885	10838.9	0.51854	10444.2	0.5184	11503.6
0.51971	2571.82	0.52106	2591.47	0.51964	2446.49	0.51961	2587.39	0.51723	2312.31	0.4851	2571.45	0.26046	2982.05	0.25807	2649.23	0.28547	2837.51	0.51909	5907.78	0.51912	3462.3	0.51976	3175.26	0.5199	3370.2	0.52081	442.67	0.51926	461.98	0.51953	436.438	0.52102	681.476	0.51999	759.274	0.5205	758.148	0.51977	8622.01	0.52591	8376.39	0.52426	8488.28	0.52087	10840.1	0.51972	10496.9	0.52082	11499.2
0.52144	2572.83	0.5218	2592.32	0.52215	2449.13	0.52018	2595.25	0.51914	2321.73	0.48757	2590.84	0.26076	2992.73	0.25925	2659.28	0.2867	2855.67	0.52043	5935.31	0.52075	3473.55	0.52256	3187.48	0.52202	3382.72	0.52145	441.367	0.52129	457.02	0.52173	435.693	0.52147	682.355	0.5222	759.147	0.52089	759.176	0.52309	8611.24	0.5292	8391.09	0.52672	8497.36	0.52303	10857.4	0.52252	10503.6	0.52128	11484.3
0.52206	2565.52	0.52441	2591.35	0.52406	2442.78	0.52393	2584.45	0.52226	2319.18	0.48905	2583.04	0.26076	2997	0.26033	2659.69	0.28807	2859.53	0.52187	5945.29	0.52331	3489.1	0.52269	3187.2	0.52413	3389.24	0.52305	442.54	0.52201	465.084	0.52304	439.873	0.52398	685.22	0.52309	759.062	0.52318	760.057	0.52332	8608.62	0.52971	8367.34	0.52756	8509.16	0.52312	10890.9	0.52357	10511.9	0.52307	11542.8
0.52484	2576.27	0.52517	2593.33	0.52477	2439.96	0.52456	2583.76	0.52329	2317.21	0.49042	2570.48	0.26139	3008.51	0.26144	2670.06	0.28975	2869.69	0.52494	5951.83	0.52501	3497.56	0.5241	3202.83	0.52518	3398.65	0.52532	451.837	0.52521	460.294	0.52478	436.449	0.52631	683.056	0.52483	762.65	0.52555	765.975	0.52387	8666.39	0.53118	8374.62	0.52938	8501.35	0.52539	10918.5	0.52449	10527.2	0.5244	11556.8
0.52597	2573.25	0.52659	2594.82	0.52594	2444.74	0.52597	2576.62	0.52405	2315.05	0.4928	2585.62	0.26181	3025.34	0.26083	2679.65	0.28979	2880.78	0.52494	5979.1	0.52544	3514.23	0.52665	3212.59	0.5265	3414.86	0.52683	447.013	0.52528	465.715	0.52628	440.149	0.5274	690.018	0.52697	763.766	0.52662	764.583	0.52757	8647.82	0.53257	8390.2	0.53137	8524.54	0.52709	10931.2	0.52622	10542.9	0.52644	11570.2
0.52795	2573.83	0.52797	2593.87	0.52896	2447.24	0.52813	2585.08	0.52696	2324.46	0.49447	2578.52	0.26346	3035.98	0.26166	2696.77	0.29094	2884.38	0.52795	6005.39	0.52681	3518.44	0.52882	3222.94	0.52879	3425.35	0.52851	454.374	0.52712	460.526	0.5291	447.717	0.5284	684.969	0.52926	766.192	0.52734	772.635	0.52891	8635.87	0.53426	8406.5	0.53304	8524.13	0.52852	10951.9	0.52838	10561.9	0.52843	11614.6
0.53153	2574.07	0.53003	2601.06	0.52982	2441.88	0.52949	2587.94	0.52876	2310.08	0.49563	2566.2	0.26468	3042.61	0.26334	2702.17	0.29126	2899.4	0.52922	6016.56	0.52987	3520.79	0.52991	3231.74	0.52953	3440.35	0.53021	445.031	0.53052	461.708	0.53017	445.748	0.53189	689.475	0.52998	764.948	0.52968	774.258	0.52946	8641.21	0.53686	8413.02	0.53469	8524.34	0.53124	10957.2	0.53031	10575.5	0.53137	11631.5
0.5312	2569	0.53183	2597.01	0.53184	2451.57	0.53071	2592.34	0.52884	2319.42	0.49604	2578.15	0.26529	3060.47	0.26467	2711.02	0.29242	2906.05	0.53049	6042.12	0.52994	3539.29	0.53093	3245.77	0.53147	3449.73	0.53228	449.218	0.53044	470.611	0.5313	446.009	0.53198	688.596	0.53084	767.482	0.53186	767.712	0.53226	8665.14	0.53775	8416.33	0.53574	8549.11	0.53247	10955.5	0.53155	10606.1	0.53209	11585.9
0.53432	2568.49	0.53335	2596.38	0.53438	2446.6	0.53334	2582.94	0.53229	2326.08	0.49987	2588.13	0.26617	3065.16	0.26553	2723.25	0.29398	2911.64	0.5331	6049.96	0.53349	3560.39	0.53256	3258.6	0.53299	3454.85	0.53373	451.764	0.53268	468.971	0.5333	441.419	0.53335	692.188	0.53288	772.499	0.53306	774.849	0.53357	8643.49	0.53978	8417.91	0.53886	8539.33	0.53335	11000.2	0.53321	10617.4	0.53282	11561
0.53404	2568.06	0.53533	2597.64	0.53541	2436.71	0.53387	2580.95	0.53365	2311.73	0.50121	2583.55	0.26651	3071.83	0.26633	2725.65	0.2937	2919.81	0.53421	6073.59	0.53493	3567.66	0.53505	3259.61	0.53472	3463.76	0.53467	458.377	0.53407	469.511	0.53461	444.493	0.53695	699.774	0.53495	767.594	0.53433	771.818	0.53491	8667.6	0.54113	8406.66	0.54005	8553.79	0.5368	11014.8	0.53536	10608.9	0.53473	11590.3
0.53618	2569.81	0.53871	2604.93	0.53541	2444.24	0.53534	2590.74	0.53394	2313	0.50156	2585.87	0.26764	3084.52	0.26566	2729.94	0.29421	2936.08	0.53579	6102.22	0.53609	3581.31	0.53587	3274.64	0.53594	3477.52	0.53698	459.406	0.53625	470.182	0.53731	449.529	0.53798	688.793	0.53672	774.639	0.53649	771.131	0.53787	8674.76	0.54321	8414.36	0.54187	8554.81	0.53816	11020.2	0.53706	10641.1	0.53733	11599.9
0.53898	2563.86	0.5399	2605.61	0.53872	2459.59	0.5378	2588.07	0.53619	2334.03	0.50484	2588.71	0.26859	3095.46	0.2676	2745.92	0.29557	2940.81	0.53849	6110.49	0.53804	3590.89	0.53797	3286.33	0.53909	3486.51	0.53891	454.948	0.53746	471.732	0.53746	450.512	0.53798	699.062	0.53705	769.861	0.53749	779.753	0.53882	8660.41	0.5444	8436.15	0.54343	8541.14	0.53972	11036.1	0.53764	10655.7	0.53859	11629.3
0.53933	2559.44	0.54203	2599.38	0.53993	2463.5	0.53933	2584.07	0.53842	2325.71	0.50628	2583.23	0.27084	3101.96	0.2683	2755.18	0.29625	2947.74	0.53904	6125.74	0.54016	3594.32	0.53954	3284.85	0.53954	3491.36	0.54109	459.64	0.53915	470.744	0.54135	454.69	0.54017	699.765	0.54125	772.082	0.54168	776.319	0.54016	8648.14	0.54685	8450.98	0.54501	8555.57	0.54059	11049.7	0.5405	10661	0.5397	11653.7
0.54028	2563.48	0.54312	2598	0.54242	2463.34	0.54102	2595.44	0.53992	2313.37	0.50715	2570.08	0.27074	3109.75	0.26808	2765.33	0.29754	2958.16	0.54119	6156.71	0.54082	3600.23	0.54131	3304.94	0.54222	3515.57	0.54166	456.707	0.54132	478.363	0.54149	449.187	0.54254	697.981	0.5417	773.013	0.5416	777.739	0.54196	8679.7	0.54842	8445.52	0.54668	8577.34	0.5425	11074.3	0.54151	10697.3	0.5409	11664.8
0.54329	2562.45	0.5435	2591.42	0.54503	2453.4	0.54352	2580.11	0.54231	2314.97	0.50817	2573.3	0.27118	3115.77	0.2699	2768.67	0.29773	2964.09	0.54272	6172.34	0.5441	3619.02	0.5424	3313.37	0.54301	3516.57	0.54328	461.366	0.54263	474.641	0.54384	453.411	0.5434	700.384	0.54262	781.148	0.54247	779.155	0.54396	8692.2	0.54991	8440.37	0.54858	8580.63	0.54335	11086.4	0.54362	10711.6	0.54338	11682.7
0.54444	2568.13	0.54493	2586.96	0.54533	2437.03	0.54413	2576.09	0.54239	2315.35	0.51101	2591.3	0.2714	3124.07	0.27068	2771.85	0.29903	2980.06	0.54516	6182.91	0.54543	3631.52	0.54479	3318.3	0.5457	3521.54	0.54443	460.921	0.54326	475.414	0.545	451.486	0.54732	700.626	0.54395	778.116	0.54568	778.705	0.54473	8691.34	0.552	8451.41	0.54957	8570.33	0.5449	11131.3	0.54505	10708.4	0.54529	11704.7
0.54565	2570.36	0.54601	2587.45	0.54601	2431.42	0.54607	2578.15	0.54448	2322.45	0.51208	2576.01	0.27225	3129.36	0.27138	2784.41	0.30005	2993.44	0.545	6197.77	0.54581	3646.4	0.54642	3339.25	0.54594	3535.94	0.54618	461.419	0.54599	482.387	0.54728	451.842	0.54823	706.471	0.54604	780.896	0.54675	784.964	0.54746	8692.65	0.5532	8455.75	0.55167	8580.84	0.54822	11138.7	0.54629	10739.2	0.54587	11744.3
0.54639	2570.31	0.54826	2585.88	0.54731	2454.15	0.54789	2595.51	0.5466	2332.11	0.51394	2572.68	0.27317	3142.18	0.27207	2791.75	0.29993	2993.86	0.5477	6233.71	0.54833	3657.45	0.54801	3345.33	0.54803	3557.6	0.54811	463.085	0.5478	473.417	0.54829	456.818	0.54859	709.433	0.54796	785.614	0.54715	777.173	0.54841	8693.53	0.55428	8465.07	0.55258	8590.85	0.54831	11138.4	0.54833	10747.1	0.54874	11774.5
0.54822	2575.49	0.54887	2600.86	0.5501	2460.35	0.54975	2586.97	0.54857	2324.63	0.51551	2590.86	0.27518	3157.23	0.272	2807.68	0.30108	3007.14	0.54921	6239.62	0.55025	3656.03	0.54956	3359.75	0.55047	3563.48	0.54987	465.975	0.54983	480.505	0.5507	463.783	0.5506	706.47	0.55078	781.101	0.54867	785.632	0.54942	8705.61	0.55654	8481.06	0.55414	8582.95	0.55041	11166.4	0.55061	10790.1	0.54983	11792.8
0.55093	2580.17	0.55094	2597.31	0.55284	2458.35	0.55012	2581.04	0.5498	2316.94	0.51778	2581.29	0.27489	3157.41	0.27311	2815.24	0.30142	3017.67	0.55071	6256.42	0.55209	3673.66	0.55258	3367.03	0.55123	3575.79	0.55224	463.887	0.55065	488.108	0.55287	458.146	0.55311	707.446	0.55113	784.929	0.55199	789.604	0.55188	8695.57	0.55863	8473.12	0.55555	8591.99	0.55199	11182.8	0.55119	10805.7	0.55262	11804.2
0.5526	2586.16	0.55328	2602.6	0.55368	2448.14	0.55198	2595.03	0.5519	2318.55	0.51787	2573.11	0.27593	3170.88	0.27572	2824.19	0.30396	3027.07	0.5529	6286.84	0.55305	3691.92	0.55273	3372.53	0.55444	3587.44	0.55392	462.845	0.55377	480.444	0.55322	459.382	0.55425	711.394	0.55313	784.431	0.55255	787.228	0.55266	8709.87	0.5596	8473.21	0.5585	8623.39	0.55351	11216	0.55474	10822.4	0.55312	11803.5
0.55509	2580.96	0.55452	2605.2	0.55455	2444.48	0.55382	2583.17	0.55406	2320.58	0.52039	2584.45	0.2771	3183.11	0.27655	2832.7	0.30459	3029.96	0.55441	6296.24	0.55519	3691.79	0.5545	3388.29	0.55498	3593.49	0.55393	466.819	0.55401	482.45	0.5544	467.479	0.55452	710.362	0.55437	787.271	0.55454	792.286	0.55541	8723.6	0.56074	8478.11	0.55925	8598.04	0.55483	11222.8	0.55522	10816.4	0.55532	11834.2
0.55687	2581.15	0.55551	2600.69	0.55669	2450.95	0.55577	2589.62	0.55418	2321.85	0.52374	2591.12	0.27789	3193.44	0.27702	2836.66	0.30465	3047.97	0.55454	6306.71	0.55587	3707.69	0.55625	3400.39	0.55601	3607.53	0.55717	470.72	0.55542	487.276	0.55709	464.569	0.55739	706.877	0.55601	787.547	0.55613	792.782	0.55703	8719.3	0.56213	8497.77	0.56122	8617.16	0.55739	11225.6	0.5557	10834.1	0.55651	11863.9
0.55877	2581.91	0.55872	2607.2	0.55832	2449.43	0.55789	2597.91	0.55681	2328.09	0.52426	2582.02	0.27776	3200.5	0.27801	2842.47	0.3056	3059.56	0.55938	6344.3	0.55768	3727.32	0.55865	3404.49	0.55913	3617.89	0.559	470.73	0.55764	488.631	0.55834	462.991	0.55859	712.534	0.55878	792.093	0.55753	793.237	0.55851	8713.77	0.56509	8496.11	0.5629	8619.34	0.5589	11235.6	0.55898	10855	0.55843	11916.3
0.56006	2575.44	0.56026	2603.27	0.55972	2452.98	0.55876	2588.82	0.55876	2324.27	0.52456	2579.38	0.27978	3212.05	0.27854	2849.15	0.30657	3063.77	0.55954	6349.87	0.55913	3730.59	0.55936	3413.7	0.55906	3628.62	0.55991	473.834	0.56007	484.691	0.55967	463.847	0.55925	714.708	0.56029	791.849	0.55918	798.376	0.56028	8734.73	0.56647	8506.94	0.5652	8626.79	0.5601	11264.7	0.55938	10879.5	0.55971	11906.2
0.56312	2576.03	0.56262	2602.41	0.56264	2450.76	0.56038	2588.41	0.5594	2314.4	0.52562	2591.75	0.28008	3221.8	0.27831	2860.87	0.30754	3075.01	0.56071	6369.25	0.561	3736.88	0.56185	3423.03	0.56144	3638.64	0.56313	473.154	0.56019	489.856	0.56142	468.391	0.56173	715.476	0.56099	793.146	0.5615	789.878	0.56257	8730.46	0.5679	8531.82	0.56584	8634.61	0.56252	11295.2	0.56106	10905.3	0.56238	11914.5
0.56371	2571.1	0.56316	2610.71	0.56383	2443.87	0.56334	2597.5	0.56253	2320.77	0.52866	2584.42	0.28148	3218.43	0.27937	2873.73	0.30819	3084.36	0.5619	6390.77	0.56276	3754.75	0.56335	3433.55	0.56301	3650.49	0.56352	481.707	0.56243	492.003	0.56471	472.168	0.5641	720.213	0.5641	792.132	0.56261	798.801	0.56266	8741.47	0.57059	8512.07	0.56769	8652.24	0.56356	11308.8	0.56432	10897.8	0.56328	11933.9
0.56603	2569.05	0.56558	2609.28	0.56505	2452.76	0.56509	2586.62	0.56337	2321.91	0.53083	2579.26	0.28204	3230.67	0.28137	2876.89	0.30854	3096.41	0.56432	6402.61	0.56626	3765.18	0.56459	3443.71	0.56487	3654.11	0.56409	478.228	0.56454	493.429	0.56517	469.832	0.56586	718.773	0.56451	802.345	0.56504	799.898	0.56462	8760.52	0.5714	8502.82	0.57061	8643.35	0.56616	11337.8	0.5651	10909	0.56458	11944.7
0.5661	2570.73	0.56787	2607.34	0.56539	2457.84	0.56571	2588.58	0.56457	2329.75	0.53164	2584.3	0.28204	3241.92	0.28097	2883.73	0.3102	3103.89	0.56524	6417.41	0.56628	3773.75	0.56701	3462.1	0.56618	3669.1	0.56649	475.155	0.56577	496.209	0.56653	475.299	0.56803	720.812	0.56588	799.411	0.56681	798.894	0.56682	8753.41	0.57294	8529.73	0.57091	8650.32	0.56776	11346.4	0.56634	10954.8	0.56651	12014
0.5674	2568.47	0.57002	2611.09	0.5694	2449.4	0.5678	2584.76	0.56662	2334.52	0.53396	2580.23	0.28215	3253.5	0.28163	2898.45	0.31173	3108.54	0.56784	6458.09	0.56713	3787.67	0.56788	3471.98	0.56877	3682.32	0.56887	480.693	0.5663	494.781	0.56914	472.927	0.56886	723.979	0.56781	798.839	0.56808	801.793	0.56975	8742.2	0.57612	8548.43	0.57352	8655.3	0.56848	11357.6	0.56815	10968	0.56857	12010.5
0.5701	2567.44	0.57183	2606.59	0.57041	2459.4	0.56858	2596.7	0.56888	2323.83	0.53591	2579.33	0.28516	3263.01	0.28257	2906.81	0.31199	3117.68	0.5692	6471.22	0.56977	3797.57	0.56895	3471.4	0.57063	3693.11	0.56986	483.071	0.56975	498.275	0.56977	477.52	0.57113	723.986	0.57112	797.214	0.56905	806.311	0.5698	8743.11	0.57638	8538.13	0.57403	8661.7	0.57108	11384.6	0.5696	10991.3	0.56979	12020.8
0.57133	2568.89	0.57272	2601.51	0.57073	2453.02	0.57106	2599.15	0.57002	2319.37	0.53642	2586.29	0.28571	3265.82	0.28365	2917.65	0.31149	3127.97	0.57072	6473.39	0.57093	3805.73	0.57097	3486.69	0.57115	3701.96	0.57152	480.46	0.57143	499.82	0.57153	476.147	0.57264	722.744	0.5711	801.959	0.57217	805.549	0.572	8779.31	0.57821	8532.76	0.57636	8680.58	0.57248	11380.1	0.5714	11012.1	0.57201	12032.7
0.57311	2570.34	0.57434	2594.32	0.57465	2448.77	0.57246	2588.09	0.57119	2316	0.5387	2598.23	0.28575	3274.57	0.28633	2926.43	0.31223	3131	0.57226	6514.66	0.57269	3824.69	0.57225	3494.83	0.5734	3714.75	0.57356	488.521	0.57292	501.987	0.57339	470.906	0.57365	726.545	0.57334	799.014	0.57284	805.619	0.574	8769.93	0.57939	8559.15	0.57828	8684.82	0.57357	11413.5	0.57271	11004.1	0.57333	12046.2
0.57488	2573.91	0.5766	2601.35	0.57563	2440.42	0.5744	2571.36	0.57263	2325.14	0.54155	2584.09	0.28674	3289.37	0.28614	2934.24	0.31409	3145.28	0.57403	6516.45	0.5763	3831.89	0.57361	3500.1	0.57497	3724.05	0.57428	483.954	0.57529	499.288	0.57535	479.515	0.57667	732.278	0.57516	803.974	0.57523	805.631	0.57454	8781.72	0.58199	8558.61	0.58012	8682.45	0.57598	11448	0.57543	11023.2	0.5745	12080.8
0.57611	2578.14	0.57795	2600.94	0.57587	2446.08	0.57583	2590.87	0.57456	2326.08	0.54132	2583.22	0.28785	3296.21	0.2869	2942.02	0.31479	3151.96	0.57551	6540.87	0.57644	3839.66	0.57607	3516.57	0.57653	3729.62	0.57698	488.845	0.57575	508.095	0.57686	479.266	0.57844	724.815	0.57625	803.802	0.57581	808.807	0.5773	8803.5	0.58294	8548.87	0.58023	8699.54	0.57729	11454.1	0.57618	11043.7	0.57671	12108.4
0.57842	2574.88	0.57877	2600.85	0.57691	2458.92	0.57762	2592.33	0.57671	2331.97	0.54346	2592.25	0.28798	3310.8	0.28782	2950.03	0.31564	3156.71	0.57681	6574.49	0.57772	3857.21	0.57813	3526.54	0.57804	3751.6	0.5783	491.208	0.57738	510.587	0.57924	485.057	0.57844	729.344	0.578	808.664	0.57752	808.08	0.57973	8799.56	0.58365	8576.08	0.58246	8702.86	0.57929	11446.6	0.57831	11057.7	0.57783	12129.8
0.58006	2577.47	0.58169	2610.52	0.57958	2451.77	0.57937	2583.96	0.57854	2329.33	0.54687	2589.62	0.28911	3321.02	0.28806	2958.11	0.31558	3172.86	0.57995	6577.25	0.57967	3865.38	0.58013	3540.08	0.57981	3757.48	0.57991	495.113	0.579	504.82	0.58003	481.139	0.57927	733.67	0.5799	806.251	0.57986	810.955	0.58024	8785.02	0.58609	8581.71	0.58463	8695.38	0.5804	11487.6	0.58055	11103	0.58012	12131.8
0.58045	2584.31	0.58201	2600.78	0.58107	2458.95	0.58088	2590.73	0.58023	2322.73	0.54753	2588.15	0.29086	3328.49	0.28953	2969.26	0.31853	3186.14	0.58097	6589.38	0.58194	3874.34	0.58132	3549.92	0.58195	3767.35	0.58177	488.523	0.58131	511.306	0.58258	486.188	0.58297	738.851	0.58179	805.825	0.5815	810.587	0.58177	8805.1	0.58833	8573.95	0.58551	8715.96	0.58336	11508.5	0.58178	11108.2	0.58157	12165
0.58332	2580.92	0.58477	2595	0.5832	2456.68	0.58343	2591.65	0.58173	2319.32	0.54869	2582.57	0.29107	3334.69	0.29027	2974.46	0.31838	3196.26	0.58214	6614.37	0.58218	3880.09	0.58336	3551.94	0.58235	3778.47	0.58397	497.753	0.58258	512.027	0.58266	486.422	0.58421	729.329	0.58201	812.788	0.58332	812.803	0.58369	8831.62	0.58914	8592.78	0.58807	8723.14	0.5838	11511.2	0.58317	11092	0.58281	12173.8
0.58482	2576.8	0.5851	2601.98	0.5859	2455.77	0.58378	2591.38	0.58317	2326.84	0.5515	2600.14	0.29271	3341.61	0.29069	2983.45	0.31901	3201.75	0.58512	6629.86	0.58537	3897.19	0.58524	3571.45	0.58548	3795.96	0.58454	498.193	0.58373	507.594	0.58457	486.446	0.58556	741.828	0.58541	809.179	0.58403	816.273	0.58528	8824.63	0.59039	8587.86	0.59001	8716.99	0.58552	11561.8	0.58481	11125.5	0.58512	12201.2
0.5863	2581.62	0.58711	2597.77	0.58627	2455.32	0.58568	2581.84	0.58496	2321.66	0.5528	2583.53	0.29151	3350.39	0.29248	2985.93	0.31939	3204.54	0.58562	6643.38	0.5865	3900.48	0.58619	3572.65	0.58645	3796.09	0.58785	491.17	0.58586	511.343	0.58756	488.999	0.58864	738.76	0.58648	812.672	0.5871	821.684	0.58702	8827.51	0.594	8594.91	0.59111	8722.47	0.58923	11542	0.58731	11158.5	0.58603	12234.6
0.58899	2574.77	0.58807	2598.95	0.58741	2462.98	0.58716	2604.28	0.58695	2318.34	0.55442	2578.4	0.29357	3361.69	0.29207	2997.02	0.3199	3218.49	0.58733	6684.19	0.58747	3921.89	0.58769	3583.28	0.58813	3813.49	0.58921	495.969	0.5877	510.253	0.58777	490.391	0.58908	741.234	0.58781	814.758	0.58754	820.204	0.58806	8836.74	0.59434	8594.06	0.59341	8741.75	0.58906	11530.2	0.58842	11181.5	0.58856	12236.7
0.59052	2574.93	0.59061	2604.05	0.58943	2461.47	0.58993	2592.49	0.5882	2324.66	0.55547	2597.97	0.29505	3371.06	0.2922	3005.5	0.32173	3229.34	0.5899	6688.13	0.58987	3930.09	0.59068	3591.6	0.59033	3818.97	0.58986	491.217	0.58906	515.92	0.58912	487.902	0.58908	736.293	0.59005	812.958	0.5897	818.696	0.59041	8844.67	0.59584	8625.06	0.59476	8746.26	0.58978	11573.9	0.58996	11205	0.58996	12253
0.59096	2572.48	0.59172	2604.28	0.59217	2456.73	0.5913	2583.47	0.59009	2330.53	0.55685	2590.4	0.29609	3379.42	0.29364	3018.78	0.32433	3243.07	0.5911	6696.83	0.59114	3938.4	0.59166	3604.18	0.59141	3829.91	0.59167	493.278	0.59043	516.717	0.59131	493.412	0.59334	743.109	0.5913	815.677	0.59252	819.258	0.59191	8835.33	0.59846	8613.71	0.59602	8752.14	0.59276	11619.9	0.59114	11215.3	0.59123	12277.3
0.5943	2575.48	0.5932	2603.63	0.59343	2455.99	0.59242	2587.98	0.59206	2328.5	0.55901	2588.87	0.29609	3383.26	0.29427	3031.25	0.32444	3246.5	0.592	6730.57	0.59243	3953.86	0.59329	3607.5	0.59359	3838.48	0.59441	500.055	0.59328	521.668	0.59332	493.948	0.59488	745.021	0.59335	816.002	0.59263	819.718	0.5933	8863.26	0.59942	8601.76	0.59724	8772.16	0.5939	11623.4	0.59216	11209.8	0.59353	12296.7
0.59607	2582.22	0.59535	2610.42	0.59504	2452.89	0.59342	2590.08	0.59257	2320.95	0.55991	2591.14	0.29674	3390.75	0.29643	3043.24	0.32419	3253.53	0.59435	6744.25	0.59606	3963.69	0.59367	3630.61	0.5954	3856.28	0.59453	503.586	0.59469	519.134	0.59468	492.634	0.59519	743.726	0.59456	825.168	0.5943	821.425	0.59508	8866.44	0.60155	8618.41	0.59924	8765.24	0.59602	11653.1	0.59527	11249.7	0.59513	12327
0.5976	2581.98	0.5964	2608.93	0.59715	2461.35	0.59596	2586.54	0.59496	2328.32	0.56228	2594.14	0.29828	3402.44	0.29737	3045.82	0.32456	3261.49	0.59608	6755.33	0.59377	3961.77	0.5958	3636	0.59656	3860.18	0.59703	496.874	0.59588	519.511	0.59637	491.43	0.59841	746.249	0.59606	818.025	0.5965	818.055	0.59734	8854.05	0.60345	8650.84	0.60179	8768.81	0.59725	11647.8	0.59704	11255.2	0.59597	12335.5
0.59817	2569.18	0.59803	2610.89	0.59797	2463.08	0.59704	2596.08	0.59705	2338.42	0.56457	2583.99	0.29849	3413.25	0.29741	3046.68	0.32507	3277.03	0.59786	6791.22	0.59696	3985.6	0.59774	3644.52	0.59967	3879.04	0.59951	504.932	0.597	520.118	0.59843	497.568	0.5997	747.013	0.59813	821.691	0.59788	825.091	0.59836	8852.59	0.60413	8654.14	0.60304	8793.63	0.59865	11671.8	0.59717	11292.7	0.59785	12357.7
0.59968	2567.18	0.59964	2606.35	0.59941	2462.44	0.59916	2599.53	0.59836	2320.76	0.56481	2585.65	0.29871	3426.1	0.29877	3056.12	0.3262	3279.73	0.59956	6796.13	0.60081	3994.05	0.59863	3657.79	0.60102	3883.51	0.59994	504.894	0.59976	520.374	0.60021	495.079	0.59972	755.869	0.59962	822.78	0.59969	830.123	0.60031	8885.04	0.6062	8652.04	0.60463	8780.16	0.60082	11701.6	0.59945	11301.7	0.60043	12375.4
0.60206	2564.96	0.60193	2613.55	0.60133	2459.64	0.60028	2581.84	0.60036	2324.4	0.56623	2600.39	0.30125	3436.53	0.2986	3071.12	0.32758	3299.78	0.60067	6811.89	0.60162	3997.78	0.60151	3667.44	0.60182	3887.19	0.6011	509.055	0.60074	522.115	0.60145	501.949	0.60378	746.088	0.60169	827.702	0.60235	829.361	0.60233	8895.18	0.60769	8659.54	0.60564	8799.05	0.60186	11700.4	0.60229	11303.3	0.60226	12372.3
0.60238	2564.58	0.60311	2617.68	0.60417	2452.67	0.6031	2595.52	0.60091	2329.1	0.56929	2592.85	0.30107	3441.68	0.30006	3085.5	0.32926	3306.38	0.60183	6831.38	0.60222	4018.54	0.60321	3678.54	0.60258	3897.41	0.60317	508.197	0.60168	524.505	0.60415	500.222	0.60445	746.74	0.60271	824.615	0.60346	828.914	0.60313	8886.04	0.60974	8649.41	0.60857	8809.41	0.60343	11727.1	0.60292	11324.5	0.60284	12387.4
0.60367	2571.64	0.60584	2616.14	0.6044	2455.5	0.60431	2594.58	0.60299	2331.28	0.57035	2581.18	0.3019	3451.12	0.30051	3090.67	0.33047	3323.42	0.60423	6859.4	0.60512	4030.57	0.60408	3683.08	0.60479	3917.97	0.60527	510.364	0.60574	527.573	0.60568	503.803	0.60572	751.599	0.60566	828.569	0.604	829.516	0.60542	8911.74	0.61193	8659.36	0.60959	8815.77	0.60552	11762.4	0.60498	11337.4	0.6056	12457.6
0.60543	2570.68	0.60839	2614.7	0.60597	2458.29	0.60567	2595.52	0.60528	2330.46	0.57171	2584.47	0.3019	3464.93	0.30183	3097.28	0.32932	3319.3	0.60585	6861.27	0.60546	4029.19	0.60617	3701.21	0.60677	3919.9	0.60607	515.545	0.60496	524.9	0.60578	501.919	0.60853	756.505	0.60597	828.759	0.60714	827.391	0.60679	8901.96	0.61227	8675.89	0.61179	8811.38	0.60821	11761.8	0.60571	11362.9	0.60679	12454.3
0.60637	2577.21	0.60976	2612.23	0.60874	2460.43	0.60795	2595.02	0.60677	2333.11	0.57498	2595.35	0.30339	3478.76	0.30199	3108.43	0.33108	3340	0.60699	6893.25	0.60748	4044.98	0.60887	3707.25	0.60778	3943.46	0.6094	512.461	0.60645	521.787	0.60854	504.491	0.60931	752.991	0.60807	831.669	0.60833	832.403	0.60808	8908.77	0.61416	8700.58	0.61375	8825.82	0.60945	11773.2	0.60782	11397.9	0.60805	12463.5
0.60971	2583.36	0.61058	2608.16	0.61073	2459.92	0.60831	2592.88	0.60802	2323.56	0.57575	2585.43	0.30536	3485.1	0.30347	3115.58	0.33152	3343.48	0.60968	6916.08	0.60961	4061.95	0.60991	3718.47	0.60958	3948.61	0.61	515.87	0.60901	527.056	0.60939	506.785	0.60969	757.258	0.61041	826.804	0.61032	834.396	0.61027	8918.36	0.61619	8688.44	0.61391	8824.6	0.61035	11802.6	0.60985	11413.1	0.60964	12506.6
0.6109	2584.75	0.61396	2608.57	0.61219	2456.62	0.61164	2587.62	0.61004	2325.66	0.57696	2593.33	0.30491	3485.71	0.30462	3130.92	0.33341	3351.51	0.61169	6919.17	0.61163	4063.14	0.6111	3728.67	0.61141	3964.11	0.61131	511.129	0.61197	529.804	0.61099	510.531	0.61383	755.752	0.61154	829.016	0.61065	836.466	0.61156	8940.81	0.61723	8685.47	0.61679	8856.04	0.61248	11820.6	0.61157	11430.9	0.61131	12499.1
0.61365	2591.78	0.61429	2603.28	0.614	2456.82	0.61247	2585.4	0.6114	2326.4	0.57845	2600.44	0.30693	3487.44	0.30603	3135.38	0.33478	3362.03	0.61169	6936.56	0.61213	4073.58	0.61329	3732.88	0.61228	3969.56	0.61299	519.119	0.61231	533.35	0.61363	511.726	0.61425	755.682	0.61285	840.499	0.61272	834.682	0.61442	8931.99	0.6196	8699.83	0.61906	8840.42	0.6142	11841.7	0.61353	11436.2	0.6132	12504.4
0.61579	2583.15	0.61553	2610.45	0.61511	2454.88	0.61419	2587.12	0.61441	2337.63	0.58074	2598.23	0.30674	3496.94	0.30779	3137.81	0.33525	3365.76	0.61492	6971.75	0.61585	4091.83	0.61427	3747.21	0.61449	3980.67	0.61473	514.613	0.61384	535.312	0.61519	507.824	0.61543	762.215	0.61485	834.731	0.61453	830.925	0.61529	8927.4	0.62059	8720.65	0.62001	8839.02	0.61639	11853.5	0.6148	11440.8	0.61426	12557.5
0.61709	2586.27	0.61772	2607.25	0.61632	2452.57	0.61506	2596.05	0.61486	2319.2	0.58279	2587.04	0.30703	3508.87	0.30792	3143.85	0.33488	3368.57	0.61636	6985.48	0.61681	4102.61	0.61623	3759.08	0.61711	3988.97	0.6171	520.461	0.61629	540.229	0.61632	509.132	0.61821	761.832	0.6162	834.648	0.61639	840.181	0.61676	8952.52	0.62288	8715.66	0.62059	8851.88	0.61826	11864.3	0.6162	11465.1	0.61658	12588.5
0.6188	2581.1	0.61905	2613.27	0.61754	2462.73	0.61763	2598.62	0.61549	2330.63	0.58277	2592.61	0.30824	3522.84	0.30779	3154.3	0.33588	3380.24	0.61701	7006.7	0.61744	4107.31	0.61857	3762.08	0.61827	4003.06	0.61963	520.036	0.61716	533.999	0.61765	514.815	0.61827	761.94	0.61753	840.346	0.6181	840.478	0.61821	8952.36	0.62416	8722.76	0.62329	8865.1	0.6189	11867.8	0.61818	11498.7	0.61842	12582.3
0.6208	2580.91	0.62152	2604.39	0.62043	2463.76	0.6192	2598.89	0.62033	2341.23	0.58624	2601.4	0.30974	3532.79	0.30805	3160.71	0.33586	3384.31	0.61976	7020.08	0.61877	4125.45	0.61976	3778.87	0.61986	4010.51	0.62062	527.699	0.61959	539.552	0.62045	511.388	0.61991	767.013	0.6203	841.803	0.61969	841.541	0.62068	8955.92	0.62611	8726.7	0.62458	8853.56	0.62039	11895.6	0.62059	11518.6	0.62058	12593.2
0.62256	2570.15	0.62306	2603.49	0.62148	2450.72	0.62146	2593.03	0.6208	2326.34	0.58738	2597.18	0.31108	3543.14	0.30891	3172.5	0.33666	3404.15	0.62124	7035.1	0.62213	4138.4	0.62177	3783.61	0.62105	4014.66	0.62072	519.549	0.62045	542.072	0.62174	519.394	0.62301	770.375	0.62193	840.893	0.62147	843.659	0.62111	8963.08	0.6287	8742.15	0.62577	8872.75	0.62257	11933.6	0.62159	11523.2	0.62133	12624.2
0.62411	2574.41	0.6235	2602.1	0.62226	2464.92	0.6226	2597.1	0.62079	2323.97	0.58842	2589.31	0.31056	3551.04	0.31058	3181.51	0.33827	3417.1	0.62189	7055.7	0.62313	4144.45	0.62258	3801.93	0.62237	4025	0.62423	522.808	0.62301	543.913	0.62367	522.503	0.62431	765.798	0.62249	839.43	0.62333	841.174	0.62382	8994.07	0.62955	8733.32	0.62771	8890.67	0.62463	11945.5	0.62352	11526.5	0.62311	12656
0.62543	2577.17	0.62535	2601.12	0.62618	2465.79	0.62485	2597.63	0.62322	2341.35	0.58971	2605.27	0.3121	3559.19	0.31018	3194.86	0.33915	3419.45	0.62377	7082.72	0.62528	4161.99	0.62442	3802.98	0.6253	4043.78	0.62555	522.867	0.6241	540.786	0.62444	521.469	0.62656	767.81	0.62516	841.968	0.6237	850.343	0.62534	8986.01	0.63034	8756.28	0.62931	8889.85	0.62578	11965.8	0.62473	11559.6	0.62434	12677.9
0.62698	2578.14	0.62773	2604.52	0.62697	2458.68	0.62564	2586.04	0.62491	2339.77	0.59327	2598.79	0.31288	3567.1	0.31175	3201.42	0.33932	3433.53	0.62674	7089.83	0.62646	4165.34	0.62694	3811.57	0.62648	4049.99	0.62642	532.645	0.62566	544.41	0.62707	519.55	0.62829	768.206	0.62757	841.185	0.62599	846.742	0.62674	8976.98	0.633	8759.57	0.63151	8891.63	0.62782	11961.4	0.62671	11593.3	0.62582	12699.8
0.62777	2577.21	0.62804	2609.69	0.62764	2462.19	0.62705	2598.27	0.62631	2337.44	0.59371	2583.84	0.31283	3580.42	0.31267	3211.52	0.34137	3443.73	0.62717	7105.69	0.62891	4176.72	0.62756	3822.25	0.62772	4066.6	0.62908	530.495	0.62724	542.719	0.62865	517.961	0.62954	774.718	0.62778	851.306	0.62769	848.879	0.62864	9006.64	0.63484	8763.67	0.63277	8914.38	0.62947	12016.4	0.62794	11587.8	0.62795	12701.7
0.62981	2580.88	0.63033	2609.1	0.63056	2464.19	0.63084	2599.25	0.62869	2332.92	0.59492	2600.89	0.31494	3593.07	0.31303	3216.48	0.34142	3448.99	0.62777	7135.59	0.62886	4188.3	0.62984	3836.72	0.62989	4079.93	0.62989	531.224	0.62966	547.28	0.63131	520.738	0.62953	775.591	0.63018	847.978	0.62931	845.573	0.63027	8998.3	0.63667	8781.9	0.6343	8920.96	0.63009	12011.5	0.62953	11617.9	0.63047	12713.7
0.6311	2576.86	0.63206	2607.74	0.63257	2450.62	0.63055	2588.81	0.62977	2323.5	0.59814	2597.82	0.31593	3599.24	0.31426	3223.05	0.34174	3460.84	0.63189	7142.89	0.62952	4193.94	0.6319	3838.78	0.6323	4078.83	0.63076	529.956	0.63141	546.253	0.63111	525.106	0.63071	772.728	0.63129	845.634	0.63211	846.827	0.63103	9015.58	0.6377	8780.5	0.63649	8914.49	0.63167	12038.7	0.63235	11640.5	0.63099	12722.9
0.63303	2579.8	0.63244	2610.75	0.633	2454.79	0.63191	2590.1	0.63162	2319.89	0.59897	2591	0.31632	3608.52	0.31485	3236.22	0.34391	3463.19	0.63186	7160.43	0.6335	4213.83	0.63266	3851.19	0.63239	4094.48	0.63276	532.412	0.63275	550.715	0.63392	518.771	0.63551	772.982	0.63284	850.696	0.63324	857.124	0.6335	9016.8	0.6397	8775.6	0.63731	8942.53	0.63468	12049.9	0.63348	11647.1	0.6329	12771.8
0.63458	2579.82	0.63545	2610.13	0.63375	2469.29	0.63394	2609.27	0.63171	2341.58	0.6002	2598.78	0.31743	3611.18	0.31628	3247.62	0.34405	3474.23	0.6347	7197.67	0.6359	4228.4	0.63392	3861.16	0.63564	4118.49	0.63601	537.153	0.63448	548.38	0.63502	526.701	0.63565	772.198	0.63435	846.418	0.63506	854.359	0.63479	9026.78	0.64072	8789.25	0.63977	8937.78	0.63692	12062.8	0.63452	11654.3	0.63398	12793.5
0.6365	2585.9	0.63688	2611.22	0.63758	2477.1	0.63615	2599.67	0.63569	2336.18	0.60249	2596.86	0.31769	3617.99	0.31776	3249.6	0.34528	3489.27	0.6364	7204.47	0.63718	4236.24	0.63651	3883.51	0.63648	4110.56	0.63633	537.437	0.63577	548.103	0.63648	525.427	0.63562	775.172	0.63714	846.557	0.63748	852.974	0.63626	9040.58	0.6434	8809.58	0.64211	8931.03	0.63711	12065.8	0.63661	11704.4	0.63704	12811.6
0.63822	2579.68	0.64035	2609.8	0.63788	2477.42	0.63719	2602.25	0.63603	2336.27	0.60299	2598.56	0.3179	3630.04	0.31773	3254.96	0.34503	3489.77	0.63678	7230.2	0.63712	4246.92	0.63764	3884.19	0.63781	4134.48	0.63948	540.257	0.63775	553.284	0.638	527.312	0.63914	779.223	0.63758	852.897	0.63886	855.671	0.63851	9027.06	0.64405	8807.5	0.64254	8945.72	0.63912	12083.1	0.63833	11726	0.63729	12812.9
0.64022	2580.86	0.64085	2609.37	0.64131	2470.08	0.63954	2607.9	0.63828	2332.71	0.60549	2602.87	0.31868	3642.31	0.31901	3262.92	0.34551	3498.96	0.63919	7246.16	0.63962	4260.56	0.63933	3895.69	0.64052	4144.24	0.64073	536.035	0.6385	550.718	0.64054	529.034	0.63976	776.648	0.63962	850.527	0.63891	856.091	0.63934	9050.4	0.64636	8817.97	0.64429	8965.03	0.64151	12131.7	0.64016	11727.8	0.63938	12841.4
0.64188	2581.76	0.64249	2618.97	0.64206	2464.16	0.64113	2590.68	0.64087	2332.76	0.6068	2606.99	0.31971	3650.47	0.31823	3270.92	0.34704	3509.96	0.64166	7251.75	0.64262	4262.89	0.6408	3907.52	0.64162	4148.7	0.6409	541.489	0.6406	555.734	0.64113	528.226	0.64022	783.87	0.64056	857.001	0.64127	855.876	0.64148	9077.18	0.64831	8819.86	0.64595	8969.09	0.64211	12148.7	0.64242	11732.8	0.64176	12858
0.64366	2576.47	0.64462	2613.33	0.64372	2451.21	0.64291	2590	0.64119	2330.62	0.60906	2601.5	0.32075	3658.92	0.31944	3282.88	0.34803	3528.24	0.64254	7276.42	0.64296	4265.61	0.64415	3924.72	0.64315	4155.79	0.64276	535.901	0.64175	555.102	0.64485	534.153	0.64512	776.935	0.64275	860.292	0.64227	854.775	0.64378	9076.2	0.65076	8835.92	0.64786	8965.46	0.64437	12167.4	0.64347	11743.1	0.643	12900.9
0.64504	2580.2	0.64535	2612.58	0.64483	2455.67	0.64361	2594.49	0.64264	2338.57	0.61136	2590	0.32199	3674.59	0.32132	3291.24	0.34872	3537.83	0.64373	7303.61	0.6446	4291.28	0.64493	3929.7	0.6433	4171.22	0.64482	544.426	0.64411	560.577	0.6449	530.88	0.6452	778.558	0.64512	854.948	0.64466	858.478	0.64591	9066.99	0.65191	8829.88	0.64922	8973.71	0.64538	12168.8	0.64533	11759.1	0.64531	12892.7
0.64667	2576.59	0.64821	2610.88	0.64562	2456.5	0.64617	2597.99	0.64529	2339.34	0.61154	2591.39	0.32313	3683.16	0.32086	3303.2	0.34889	3544.13	0.6463	7316.74	0.64597	4295.91	0.64713	3934.79	0.6467	4174.5	0.64754	542.986	0.64547	556.212	0.64673	538.802	0.64601	779.707	0.64618	857.69	0.64623	857.217	0.64611	9084.64	0.65273	8847.48	0.651	8985.75	0.64731	12185.4	0.646	11795.1	0.64637	12915.1
0.64776	2581.48	0.64925	2613.21	0.64731	2464.55	0.64791	2595.57	0.64749	2331.52	0.61345	2594.87	0.32311	3695.21	0.32225	3310.14	0.34959	3555.02	0.64806	7331.99	0.64806	4302.65	0.64877	3944.85	0.64786	4187.52	0.64903	537.782	0.6473	560.269	0.64898	535.87	0.6495	787.95	0.64814	862.853	0.64808	861.54	0.64952	9079.2	0.65399	8871.19	0.65325	8988.7	0.64911	12211.7	0.64829	11822.7	0.64963	12956.8
0.65014	2583.23	0.65124	2607.9	0.65052	2462.38	0.64886	2595.18	0.64771	2337.28	0.61602	2595.85	0.32451	3703.09	0.32301	3324.96	0.35217	3564.75	0.6486	7354.56	0.64956	4323.7	0.65021	3957.59	0.64915	4201.17	0.64996	547.973	0.65042	560.182	0.65083	537.677	0.65024	787.706	0.64904	859.042	0.64974	865.619	0.64949	9081.92	0.65709	8863.75	0.65446	8996.19	0.65037	12210.4	0.64993	11840.4	0.64982	12956.2
0.65207	2582.83	0.65227	2608.92	0.65105	2465.54	0.65055	2597.72	0.65067	2337.38	0.61676	2599.08	0.32466	3709.06	0.32448	3326.33	0.35325	3573.48	0.65141	7370.82	0.6513	4326.45	0.65103	3960.36	0.65243	4214.62	0.65131	542.787	0.65211	560.822	0.65161	537.814	0.65145	788.1	0.65079	862.046	0.65173	862.842	0.65092	9108.87	0.65855	8849.78	0.65498	9015.67	0.65223	12242.3	0.65173	11831.8	0.65186	12951.6
0.65371	2579.82	0.65355	2607.21	0.65273	2465.67	0.65294	2590.87	0.65115	2332.87	0.61805	2605.63	0.3266	3716.61	0.32475	3339.79	0.35342	3574.26	0.65212	7381.46	0.65336	4335.9	0.65339	3967.03	0.65382	4222.87	0.65388	549.623	0.65285	566.568	0.65428	543.26	0.65488	789.151	0.65322	867.843	0.6536	863.945	0.6541	9116.47	0.65867	8868.99	0.65736	9017.64	0.65392	12233.1	0.65302	11857.8	0.653	12999.7
0.6554	2591.15	0.65599	2613.38	0.6556	2461.32	0.65399	2596.52	0.65252	2343.66	0.62037	2600.91	0.32797	3721.8	0.32601	3350.19	0.35403	3587.96	0.65327	7420.94	0.65357	4342.16	0.65524	3985.62	0.65408	4238.27	0.65548	545.466	0.65306	563.054	0.654	536.052	0.65587	785.98	0.65555	862.642	0.65384	861.327	0.65608	9109.24	0.66132	8898.93	0.6594	9011.28	0.65612	12241.4	0.65554	11873.8	0.65494	13037.5
0.65652	2586.32	0.65736	2612.33	0.6562	2467.21	0.65553	2601	0.65596	2341.87	0.62243	2595.82	0.32841	3726.17	0.32624	3352.32	0.35496	3595.25	0.65615	7425.31	0.65696	4357.62	0.6571	3995.76	0.65687	4254.41	0.65709	548.627	0.65655	568.772	0.65679	539.836	0.6569	787.206	0.65678	865.161	0.6555	869.426	0.65673	9107.64	0.66196	8884.8	0.66146	9024.39	0.65666	12269.7	0.65635	11898.1	0.65722	13062.1
0.65822	2574.56	0.65979	2624.66	0.65768	2465.14	0.65773	2597.05	0.65599	2332.7	0.62322	2596.8	0.32848	3739.57	0.32828	3363.58	0.35623	3603.09	0.6579	7442.62	0.65758	4368.97	0.65726	4003.81	0.6577	4257.51	0.65962	547.791	0.65789	568.977	0.65806	540.413	0.65897	789.3	0.65782	870.077	0.65777	866.29	0.65851	9149.46	0.66429	8911.09	0.66301	9040.87	0.65871	12283.8	0.6587	11918.5	0.65899	13064.9
0.66075	2573.86	0.66182	2610.13	0.66086	2474.29	0.65965	2603.17	0.6576	2340.73	0.62654	2619.28	0.32894	3743.58	0.32877	3371.09	0.35599	3608.03	0.65945	7468.67	0.65892	4385.65	0.65976	4015.44	0.65969	4257.02	0.66035	549.007	0.65944	568.192	0.65968	542.225	0.66075	791.093	0.66043	872.359	0.6597	868.092	0.66014	9152.43	0.66685	8913.36	0.66456	9040.83	0.66127	12308.7	0.65961	11931.9	0.65983	13064.5
0.65996	2573.01	0.66351	2606.23	0.66141	2461.38	0.66129	2597.55	0.66015	2339.3	0.62829	2602.76	0.33051	3760.3	0.32853	3377.48	0.35706	3619.78	0.66044	7482.85	0.66318	4397.55	0.66206	4026.82	0.66211	4282.34	0.66118	551.804	0.66098	572.171	0.66268	546.201	0.66248	795.766	0.66085	868.38	0.66223	873.373	0.66156	9145.87	0.66842	8910.09	0.66554	9059.7	0.66143	12341.3	0.66171	11954.3	0.66127	13092.9
0.66245	2573.09	0.66494	2601.07	0.66274	2457.2	0.66283	2599.43	0.66198	2329.69	0.62846	2596.6	0.33174	3766.46	0.33025	3394.48	0.35751	3633.42	0.66266	7504.74	0.66314	4401.35	0.66282	4040.82	0.66363	4281.68	0.66363	563.108	0.66247	564.436	0.66304	548.016	0.66475	794.843	0.66305	869.089	0.66294	868.479	0.66389	9179.55	0.66897	8907.89	0.66807	9067.11	0.66395	12355	0.66398	11948.6	0.66325	13126.6
0.66397	2576.04	0.66482	2603.31	0.66594	2470.99	0.66373	2601.92	0.66193	2341.73	0.63015	2605.16	0.33165	3773.18	0.33212	3400.55	0.36013	3645.18	0.66373	7519.06	0.66457	4410.97	0.66556	4051.12	0.66409	4301.96	0.66573	553.991	0.66343	572.508	0.66515	551.149	0.66554	797.044	0.66373	877.613	0.66475	874.991	0.6664	9169.34	0.67069	8937.36	0.67029	9060.39	0.66589	12352.5	0.66451	11990.1	0.66424	13144.5
0.66564	2575.32	0.66629	2604.71	0.66751	2470.82	0.66531	2597.27	0.66594	2337.08	0.63306	2606.63	0.33135	3786.56	0.33314	3404.01	0.36088	3654.17	0.66598	7537.6	0.66656	4426.81	0.66621	4063.56	0.66607	4311.59	0.66675	562.052	0.66523	576.288	0.66657	552.001	0.66705	802.032	0.66477	872.997	0.66607	878.855	0.66738	9161.03	0.67325	8956.94	0.67108	9055.83	0.66705	12377.3	0.66621	12011.9	0.66677	13151
0.66756	2582.24	0.6681	2605.07	0.66822	2472.5	0.6677	2599.8	0.66685	2329.69	0.63405	2593.63	0.33347	3799.54	0.33276	3406.62	0.36038	3666.77	0.6676	7559.14	0.6679	4432.99	0.66806	4064.88	0.66781	4313.25	0.66802	548.408	0.66705	576.406	0.66843	546.553	0.66942	803.418	0.66762	874.089	0.66885	879.464	0.66864	9186.58	0.67389	8942.45	0.67242	9074.57	0.66877	12401.2	0.66773	12033.4	0.66808	13177.4
0.66984	2582.48	0.67046	2602.8	0.67069	2472.06	0.6693	2609.06	0.6684	2337.67	0.63421	2606.18	0.33383	3816.09	0.33304	3416.85	0.36153	3682.27	0.66927	7575.72	0.67009	4444.34	0.66964	4080.73	0.66971	4332.57	0.67039	557.278	0.66905	581.21	0.66948	553.951	0.6709	801.926	0.66876	869.546	0.66922	875.558	0.67059	9202.68	0.67594	8947	0.67441	9098.23	0.67057	12425.7	0.67075	12029.8	0.66913	13179.7
0.67059	2586.72	0.67097	2614.45	0.67294	2463.54	0.67225	2601.58	0.66977	2345.94	0.63747	2621.01	0.33516	3818.79	0.33397	3432.8	0.3624	3682.21	0.67156	7591.67	0.67199	4470.45	0.67102	4082.51	0.67237	4338.23	0.67187	560.901	0.67091	579.918	0.6719	551.693	0.67273	804.339	0.67234	878.323	0.6716	880.552	0.67142	9202.15	0.67775	8967.11	0.6761	9103.96	0.6728	12436.7	0.67107	12063.2	0.67135	13207.8
0.67259	2581.1	0.67358	2614.91	0.67353	2466.37	0.67246	2596.41	0.67163	2340.03	0.63935	2602.06	0.33674	3825.37	0.33465	3440.32	0.36444	3688.59	0.67234	7610.86	0.67305	4477.04	0.67303	4093.06	0.67285	4348.96	0.67308	562.966	0.67305	573.072	0.67341	554.988	0.67506	806.381	0.6737	875.796	0.67334	878.722	0.67372	9207.4	0.68036	8973.41	0.67758	9093.85	0.67474	12466.4	0.67335	12078.3	0.67267	13244.4
0.6747	2582.91	0.67454	2611	0.67353	2468.62	0.67343	2604.57	0.67331	2344.97	0.64048	2601.21	0.33756	3838.8	0.33687	3450.3	0.36485	3699.14	0.6734	7639.38	0.67511	4478.9	0.67493	4105.09	0.67508	4369.88	0.67533	563.483	0.67395	579.277	0.67476	557.509	0.67611	805.935	0.67447	877.342	0.67402	877.088	0.67453	9211.4	0.68124	8980.06	0.67979	9124.01	0.67576	12452.8	0.67543	12075.7	0.67482	13263.6
0.67743	2584.35	0.67623	2620.88	0.67777	2478.72	0.67686	2601.65	0.67546	2345.09	0.64141	2607.2	0.3378	3839.09	0.33738	3461.3	0.36496	3704.87	0.67804	7652.69	0.67688	4493.55	0.67698	4118.2	0.67633	4372.24	0.67784	561.753	0.67621	581.937	0.67646	554.306	0.67667	807.982	0.67634	878.527	0.67642	880.641	0.67726	9221.26	0.68292	8994.09	0.68083	9114.87	0.67681	12471.1	0.67611	12102.8	0.67731	13271.4
0.67851	2587.2	0.67816	2618.35	0.67827	2472.32	0.67764	2595.45	0.6765	2338.74	0.6436	2610.37	0.33798	3850.17	0.33795	3461.87	0.36601	3715.46	0.67701	7669.83	0.67756	4498.96	0.67821	4127.63	0.67866	4376.31	0.67799	567.63	0.67728	586.896	0.67904	558.142	0.67856	807.168	0.67821	876.398	0.67812	880.154	0.67801	9224.04	0.68494	9003.29	0.68284	9119.87	0.67918	12511.1	0.67858	12147.4	0.67796	13287.9
0.67948	2583.44	0.68079	2618.06	0.67893	2480.48	0.67863	2599.25	0.67746	2333.46	0.64566	2612.34	0.3384	3863	0.33882	3468.01	0.367	3719.33	0.67828	7681.66	0.6793	4514.27	0.67925	4131.6	0.67972	4394.91	0.67992	564.616	0.68	586.342	0.67981	561.289	0.68093	810.788	0.67917	877.586	0.67942	881.124	0.67969	9238.42	0.68632	8985.68	0.68427	9149.74	0.68126	12544	0.68102	12128.4	0.6798	13320.6
0.68287	2580.78	0.68246	2614.14	0.68235	2475.14	0.68137	2602.94	0.68029	2348.41	0.64654	2611.85	0.34105	3875.31	0.33885	3480.3	0.36679	3732.13	0.68143	7708.14	0.68235	4533.29	0.68067	4148.36	0.68099	4411.51	0.68151	570.557	0.68118	581.215	0.6821	559.463	0.68191	810.084	0.68156	879.321	0.68085	885.767	0.68193	9254.35	0.68836	9004.52	0.68646	9153.75	0.68261	12554.5	0.68121	12143	0.68226	13326.9
0.68324	2581.03	0.68411	2615.68	0.68377	2467.8	0.68259	2594.04	0.68165	2331.39	0.65006	2609.62	0.34159	3873.49	0.33885	3487.53	0.36762	3741.97	0.68277	7716.5	0.68345	4537.1	0.68274	4158.52	0.68372	4408.47	0.68367	574.808	0.6826	586.395	0.6831	561.274	0.6857	815.203	0.68189	882.278	0.68294	882.255	0.68442	9256.62	0.68949	9025.9	0.6884	9135.62	0.68437	12574	0.68371	12196.8	0.68282	13368.1
0.68491	2582.89	0.68554	2618.92	0.68524	2473.67	0.68406	2594.28	0.68278	2337.6	0.65167	2599.34	0.34219	3880.79	0.34054	3500.43	0.36802	3755.89	0.68309	7739.42	0.68369	4548.88	0.68465	4169.37	0.68371	4425.69	0.6848	571.093	0.68417	586.433	0.68563	562.134	0.68607	813.772	0.68489	882.228	0.68468	881.582	0.6847	9245.43	0.69168	9031.37	0.68878	9152.27	0.68624	12567.6	0.68562	12194.5	0.68512	13375.7
0.68684	2582.7	0.68856	2620.47	0.68625	2475.61	0.68621	2603.94	0.68493	2348.43	0.65144	2592.06	0.34231	3893.35	0.34279	3508.56	0.36914	3766.4	0.68629	7762.99	0.68628	4556.72	0.68604	4179.59	0.68758	4438.62	0.68701	573.797	0.68592	591.185	0.68696	563.196	0.68675	814.217	0.68754	881.555	0.68642	888.345	0.68596	9272.83	0.69275	9041.48	0.69148	9174.2	0.68725	12600.5	0.68647	12207.3	0.6861	13386.7
0.68812	2587.57	0.68979	2619.61	0.68948	2475.39	0.68822	2600.07	0.68677	2339.58	0.65418	2614.63	0.34291	3903.51	0.34237	3521.11	0.37085	3774.55	0.68713	7771.59	0.68822	4569.27	0.68867	4184.8	0.68857	4436.74	0.68886	573.646	0.6878	586.166	0.68841	566.446	0.69	810.634	0.68799	884.987	0.68885	886.237	0.68845	9281.6	0.6946	9041.59	0.69319	9168.32	0.68848	12615.6	0.68815	12266.7	0.68812	13382.7
0.68989	2582.46	0.69139	2620.53	0.68999	2458.72	0.68921	2596.94	0.6874	2344.46	0.65499	2601.51	0.34485	3913.53	0.3428	3520.41	0.37161	3777.34	0.68909	7787.95	0.68909	4574.61	0.68943	4192.89	0.6896	4447.08	0.68978	574.503	0.6895	599.689	0.69061	567.338	0.6926	820.726	0.689	887.065	0.69017	888.381	0.68987	9278.91	0.6965	9056.32	0.69368	9189.23	0.68954	12645.7	0.69066	12246	0.68959	13432.8
0.69192	2588.24	0.69363	2612.83	0.69172	2469.14	0.69073	2601.6	0.69002	2345.59	0.65727	2603.89	0.34499	3927.37	0.34399	3532.22	0.37222	3788.01	0.6912	7817.89	0.6916	4596.15	0.6907	4206.18	0.69201	4467.13	0.69081	578.756	0.69198	593.994	0.69193	575.352	0.69369	817.197	0.69122	888.496	0.69036	884.505	0.69138	9311.77	0.69903	9036.42	0.69659	9191.07	0.69217	12664.6	0.69188	12248	0.69229	13440.1
0.69312	2586.68	0.69464	2614.83	0.69368	2473.3	0.69349	2597.88	0.69171	2342.65	0.6588	2611.09	0.34475	3941.37	0.34485	3537.68	0.37356	3797.56	0.69257	7839.05	0.69306	4602.23	0.69234	4221.64	0.69308	4474.26	0.69389	579.89	0.69321	594.733	0.69263	568.886	0.69448	812.731	0.69367	889.002	0.69383	896.743	0.69336	9315.03	0.6993	9050.58	0.698	9185.97	0.69342	12670.3	0.69354	12291.8	0.69237	13463.4
0.695	2581.57	0.69594	2612.52	0.69442	2472.83	0.69435	2598.67	0.69283	2349.65	0.66086	2612.49	0.34695	3941.89	0.34564	3553.66	0.37446	3807.19	0.69363	7857.74	0.69459	4610.31	0.69535	4227.13	0.69441	4484.59	0.69524	577.577	0.69354	598.886	0.69586	570.454	0.69634	815.858	0.69488	891.038	0.69467	887.131	0.69586	9291.47	0.70154	9090.42	0.69948	9203.25	0.69622	12680.2	0.69406	12309	0.69531	13503.8
0.69687	2581.67	0.69826	2611.53	0.69666	2473.55	0.69592	2611.5	0.69403	2342.1	0.66179	2609.3	0.34792	3952.55	0.34597	3558.63	0.37585	3815.41	0.69582	7884.39	0.69771	4632.81	0.6963	4232.33	0.69768	4506.06	0.69693	581.777	0.69678	593.715	0.69547	575.77	0.69683	816.9	0.69614	885.27	0.69552	891.326	0.69719	9307.1	0.70424	9088.57	0.70107	9220.39	0.69685	12686	0.69686	12320.9	0.69641	13515.3
0.69853	2583.57	0.69894	2615.13	0.69751	2475.92	0.69796	2602.06	0.69685	2347.45	0.66368	2604.91	0.34848	3962.09	0.34796	3567.35	0.37582	3824.47	0.69731	7892.64	0.69793	4635.31	0.69706	4252.33	0.69846	4512.93	0.69875	582.721	0.69866	601.625	0.69806	571.312	0.69746	815.336	0.69847	894.74	0.69657	891.162	0.69827	9339.98	0.70476	9086.98	0.70312	9217.05	0.69935	12726.1	0.69887	12344.4	0.69846	13513.3
0.70113	2585.24	0.69997	2611.88	0.70065	2479.15	0.70013	2599.86	0.6976	2337.58	0.66553	2622.2	0.34972	3967.38	0.34851	3569.85	0.37629	3833.72	0.69856	7902.82	0.69948	4638.17	0.69914	4254.73	0.69898	4510.7	0.70044	582.495	0.69899	601.974	0.70027	574.919	0.70008	820.601	0.6996	892.429	0.70087	892.818	0.70071	9337.55	0.70699	9100.76	0.70427	9230.92	0.70106	12749.5	0.70049	12363.8	0.70047	13552.7
0.70219	2578.29	0.70371	2625.76	0.70179	2467.22	0.70054	2604.75	0.70006	2351.29	0.66736	2607.44	0.35001	3979.04	0.34818	3584.16	0.37657	3840.06	0.70112	7930.9	0.69979	4649.86	0.70148	4266.28	0.70137	4528.95	0.7014	585.62	0.7011	596.835	0.70125	573.601	0.70233	821.966	0.70188	887.674	0.70108	895.208	0.70202	9332.34	0.70739	9102.85	0.706	9233.9	0.7017	12765.9	0.70287	12365.2	0.70139	13568.2
0.70245	2574.01	0.70398	2611.2	0.70272	2472.11	0.70322	2602.14	0.70122	2343.89	0.66835	2601.78	0.35103	3989.15	0.34973	3593.52	0.37814	3854.29	0.70296	7933.72	0.70389	4672.37	0.70261	4272.44	0.70394	4536.86	0.70305	590.314	0.70272	598.895	0.70335	575.109	0.70335	827.44	0.70253	895.939	0.70421	897.437	0.70285	9365.22	0.70996	9121.64	0.70793	9232.56	0.70431	12780.7	0.70319	12377.5	0.70309	13603.8
0.70574	2583.36	0.705	2607.4	0.70519	2473.07	0.70383	2593.74	0.70264	2345.34	0.67041	2613.49	0.35282	3994.3	0.3506	3613.01	0.37864	3860.69	0.70409	7967.79	0.70416	4676.55	0.70535	4282.6	0.70433	4556.94	0.70479	585.266	0.70388	601.221	0.70556	573.53	0.70578	825.284	0.70419	896.507	0.70502	893.231	0.7055	9359.82	0.71078	9111.72	0.7105	9238.69	0.70566	12788.9	0.70446	12415.6	0.70533	13616.8
0.70657	2576.25	0.70714	2601.89	0.70672	2471.43	0.7053	2607.36	0.70416	2349.03	0.67224	2621.06	0.35316	4002.43	0.35171	3612.43	0.38063	3876.66	0.70626	7987.83	0.70537	4691.7	0.70665	4300.12	0.70751	4561.99	0.70775	588.165	0.70643	605.544	0.70733	582.364	0.70657	826.393	0.70701	890.769	0.70652	898.689	0.70716	9346.17	0.71301	9142.87	0.71123	9239.99	0.70693	12804	0.70612	12437.9	0.70657	13614.4
0.70756	2576.8	0.70812	2602.27	0.70857	2472.52	0.70747	2600.48	0.70738	2342.53	0.67464	2610.29	0.35325	4009.5	0.35325	3618.07	0.38164	3882.52	0.70866	7998.24	0.70867	4701.31	0.70775	4301.21	0.70865	4566.38	0.70766	583.61	0.7073	602.581	0.70843	574.334	0.70962	826.331	0.70879	896.09	0.70726	901.717	0.70817	9354.06	0.71518	9136.31	0.71292	9264.49	0.70859	12845	0.70842	12458	0.70782	13634.1
0.7096	2578.23	0.70945	2613.76	0.7093	2475.94	0.7088	2603.98	0.70819	2339.64	0.67486	2606.76	0.3544	4022.64	0.35325	3630.61	0.38059	3893.28	0.70822	8009.49	0.70995	4708.81	0.70922	4317.26	0.71044	4577.2	0.71001	594.379	0.70956	606.755	0.70983	579.229	0.71141	831.388	0.70922	895.497	0.71039	894.609	0.70994	9389.21	0.71687	9134.86	0.71456	9284.65	0.71063	12863.8	0.7097	12467.5	0.71001	13661.1
0.71093	2578.15	0.71179	2611.19	0.71278	2479.59	0.71084	2600.24	0.70932	2350.84	0.67647	2617.86	0.35519	4031.11	0.35326	3637.7	0.38185	3901.84	0.71119	8045	0.71115	4717.86	0.71097	4324.38	0.71179	4589.35	0.71229	593.063	0.71083	613.166	0.7121	583.496	0.71171	832.747	0.71164	897.467	0.71165	897.36	0.71234	9396.74	0.71774	9150.62	0.71648	9277.33	0.71189	12877.9	0.71145	12476.7	0.71276	13692.7
0.7124	2582.34	0.71351	2618.08	0.71402	2476.71	0.71267	2589.08	0.71296	2345.93	0.67871	2612.03	0.35591	4043.97	0.35493	3644.26	0.38346	3908.93	0.71212	8053.25	0.71221	4729.24	0.71354	4344.61	0.71331	4606.92	0.7126	592.22	0.71377	605.8	0.71375	582.074	0.71358	830.21	0.71199	896.829	0.71282	900.018	0.71301	9389.76	0.71991	9166.42	0.71727	9267.5	0.71432	12889.7	0.71255	12500.3	0.71284	13688.7
0.71396	2585.11	0.7151	2620.79	0.71398	2477.26	0.71388	2608.31	0.71258	2339.29	0.68043	2604.1	0.35693	4049.03	0.35517	3655.2	0.38471	3921.19	0.71395	8077.87	0.71455	4740.15	0.71498	4343.82	0.71492	4614.07	0.71496	599.316	0.71434	615.311	0.71417	585.12	0.71656	833.65	0.71412	897.824	0.71449	902.718	0.71517	9412.08	0.7217	9168.69	0.71869	9298.64	0.71669	12888.9	0.71478	12518.9	0.71473	13732.5
0.7168	2595.42	0.7177	2617.57	0.71689	2483.02	0.71642	2610.39	0.71479	2360.79	0.6822	2616.52	0.3585	4058.64	0.35901	3664.01	0.38528	3927.17	0.7163	8098.51	0.71662	4752.34	0.71625	4358.64	0.71693	4627.84	0.71828	596.065	0.71601	608.962	0.71706	578.581	0.71657	833.186	0.71601	897.528	0.71645	906.932	0.71781	9417.03	0.72178	9185.01	0.72219	9307.35	0.71707	12893.9	0.7162	12532.4	0.71687	13739.8
0.71797	2593.75	0.71944	2619.2	0.71874	2485.07	0.71764	2598.63	0.71594	2350.76	0.68455	2613.74	0.35846	4066.23	0.35873	3678.35	0.386	3926.59	0.7183	8106.93	0.71856	4768.85	0.71838	4358.15	0.71899	4637.33	0.71838	591.578	0.71664	620.693	0.71887	588.787	0.71946	836.243	0.71857	897.925	0.71886	901.911	0.71847	9392.72	0.72475	9186.31	0.72302	9293.05	0.71852	12946	0.71964	12568.3	0.71803	13743
0.71961	2590.56	0.72047	2614.66	0.71923	2485.41	0.71956	2600.13	0.71864	2337.73	0.68543	2607.41	0.35883	4073.38	0.35924	3681.33	0.38625	3940.52	0.71891	8125.96	0.71937	4775.67	0.71943	4364.67	0.71942	4640.83	0.71987	600.021	0.71951	615.247	0.72018	587.67	0.72115	836.986	0.71957	907.34	0.71954	900.888	0.71955	9430.65	0.72618	9186.54	0.72462	9321.65	0.72177	12967.1	0.72047	12554.9	0.72074	13787.6
0.72169	2580.29	0.72227	2621.47	0.72223	2483.15	0.72176	2606.65	0.72041	2344.79	0.68677	2614.37	0.35915	4089.51	0.3581	3683.11	0.38746	3958.54	0.72121	8150.18	0.72071	4788.64	0.72121	4379.46	0.7205	4659.49	0.72203	599.442	0.7213	615.96	0.72248	583.132	0.72259	835.198	0.7225	907.117	0.72073	906.952	0.72246	9440.63	0.7282	9188.74	0.7267	9316.99	0.72239	12985.7	0.72171	12562.2	0.72142	13801.2
0.7235	2577.58	0.72372	2619.2	0.72411	2475.88	0.72245	2599.56	0.72136	2354.17	0.68905	2618.56	0.3605	4098.76	0.35965	3694.92	0.38852	3964.02	0.72312	8164.75	0.72415	4798.28	0.723	4396.69	0.72432	4664.1	0.72334	605.008	0.72185	618.926	0.72358	594.395	0.7247	838.193	0.72296	901.622	0.72382	909.951	0.72425	9431.98	0.72886	9215.51	0.72804	9302.92	0.72466	13000.3	0.72282	12612.6	0.72344	13830.1
0.72476	2576.38	0.72527	2622.34	0.72475	2482.19	0.72342	2607.09	0.7226	2346.54	0.69069	2606.85	0.36209	4108.63	0.36072	3713.69	0.38922	3978.71	0.72374	8187.69	0.72388	4803.04	0.7252	4402.04	0.724	4681.44	0.72543	606.05	0.72487	618.606	0.72453	589.502	0.72641	836.116	0.72464	907.513	0.72516	915.886	0.72458	9434.24	0.73111	9224.89	0.72964	9315.12	0.72518	12999.4	0.7247	12628.6	0.72518	13851.7
0.72693	2579.62	0.72827	2617.64	0.72687	2479.52	0.72542	2611.14	0.72501	2345.24	0.69256	2613.46	0.36257	4108.02	0.36245	3716.19	0.3908	3985.72	0.72595	8211.04	0.72605	4820.18	0.72593	4413.01	0.72612	4692.32	0.72681	603.346	0.72649	627.298	0.7265	593.297	0.7272	839.926	0.72597	904.287	0.72631	907.902	0.72577	9460.82	0.73346	9226.49	0.73086	9341.62	0.72695	13008.6	0.72721	12637.9	0.72654	13859.2
0.72733	2581.44	0.72904	2617.11	0.72905	2477.49	0.72761	2607.94	0.7268	2343.62	0.69297	2618.37	0.36296	4116.11	0.36333	3722.55	0.39152	3987.6	0.72772	8220.89	0.72851	4825.27	0.72877	4422.21	0.7267	4691.56	0.72796	607.476	0.7273	623.811	0.72906	597.441	0.72868	835.08	0.72754	910.17	0.72757	912.667	0.72839	9470.67	0.73495	9233.99	0.7333	9347.5	0.72774	13051.7	0.72758	12675.4	0.72801	13863.3
0.72911	2588.68	0.73107	2615.81	0.73056	2485.71	0.72969	2600.07	0.72898	2347.29	0.69617	2616.47	0.36361	4128.97	0.36337	3735.48	0.39203	3995.39	0.72952	8238.04	0.72933	4837.66	0.73002	4421.62	0.73007	4696.29	0.73016	604.575	0.72944	621.095	0.73034	597.15	0.73132	844.83	0.72971	910.631	0.72986	906.156	0.73034	9477.68	0.73557	9249.1	0.73473	9353.26	0.73091	13076.1	0.73008	12676	0.72935	13888.9
0.73121	2583.06	0.73262	2619.53	0.73196	2477.9	0.73036	2599.08	0.72927	2347.47	0.69727	2605.18	0.36483	4141.23	0.3642	3737.3	0.39208	4014.15	0.72982	8263.18	0.73179	4844.93	0.73127	4448.21	0.73006	4719.59	0.73061	605.136	0.73165	623.809	0.73216	596.215	0.73323	838.175	0.7316	911.009	0.73181	916.631	0.7315	9483.93	0.73791	9231.3	0.73617	9356.65	0.73209	13085.8	0.73078	12695.5	0.7315	13918.8
0.73251	2581.92	0.73435	2618.31	0.73323	2478.76	0.73234	2606.82	0.73175	2353.3	0.699	2613.01	0.366	4151.54	0.36476	3751.76	0.39323	4015	0.73243	8279.43	0.73454	4859.33	0.73217	4447.83	0.73356	4740.52	0.73278	610.685	0.73255	624.052	0.73319	592.942	0.73331	846.936	0.73242	908.637	0.73308	914.032	0.73374	9486.86	0.73929	9251.5	0.73776	9356.33	0.73439	13101.2	0.73273	12716.5	0.73309	13945.8
0.73386	2583.73	0.73695	2623.15	0.73574	2476.26	0.73434	2604.4	0.7333	2347.45	0.70068	2626.42	0.36715	4155.53	0.3655	3763.16	0.3942	4025	0.73352	8297.91	0.73479	4862.87	0.73528	4461.32	0.73401	4731.5	0.73557	611.862	0.734	631.593	0.73519	599.494	0.7365	841.595	0.73526	912.127	0.73418	911.786	0.73514	9482.81	0.7406	9285.29	0.74051	9363.46	0.73637	13115.1	0.73463	12750.4	0.73543	13951.9
0.73702	2587.19	0.7378	2610.09	0.73712	2476.34	0.73582	2613.29	0.73465	2344.16	0.70198	2627.49	0.36814	4164.74	0.36597	3772.95	0.39405	4034.61	0.73582	8320.43	0.73619	4880.93	0.73681	4470.19	0.73596	4754.97	0.73595	613.271	0.73605	622.621	0.73694	591.251	0.73689	846.505	0.73622	921.885	0.73715	913.348	0.73634	9490.05	0.7426	9285.16	0.74148	9362.47	0.73776	13109.7	0.73754	12739.9	0.73638	13967.1
0.73774	2584.77	0.73909	2613.56	0.73712	2475.59	0.73852	2609.95	0.73707	2348.73	0.70372	2615.7	0.36915	4172.5	0.36882	3769.79	0.3962	4045.28	0.73885	8339.22	0.73834	4891.75	0.73779	4476.61	0.73814	4764.34	0.73838	606.058	0.73699	625.602	0.73837	600.776	0.73848	847.688	0.73902	907.05	0.73766	918.607	0.73778	9517.88	0.7453	9282.36	0.7436	9386.17	0.73855	13147.3	0.73858	12758	0.73753	14000.8
0.74045	2584.61	0.74142	2623.04	0.74073	2479.72	0.74036	2602.85	0.73824	2343.2	0.70469	2623.86	0.36877	4180.44	0.36869	3782.86	0.39637	4051.4	0.7394	8350.72	0.73979	4897.46	0.73945	4490.03	0.73944	4775.08	0.74077	615.535	0.73974	629.473	0.73939	604.529	0.74165	844.663	0.74004	911.783	0.7411	917.707	0.74079	9523.71	0.74611	9280.55	0.74497	9338.74	0.74218	13188.7	0.74016	12786	0.74028	14013
0.74182	2581.47	0.742	2617.81	0.74143	2479.15	0.74106	2592.96	0.73885	2346.14	0.70826	2617.63	0.36934	4187.05	0.36902	3788.05	0.39718	4059.84	0.74019	8372.18	0.74078	4905.27	0.74085	4503.48	0.74122	4784.82	0.74088	610.033	0.73984	630.963	0.74205	603.784	0.7426	846.225	0.74106	910.328	0.7414	918.532	0.74183	9527.05	0.74773	9293.14	0.74664	9324.98	0.74253	13182.8	0.74107	12791	0.74091	14041.7
0.74318	2588.97	0.74383	2604.87	0.74321	2482.1	0.74188	2607.78	0.74225	2355.36	0.70895	2607.59	0.37055	4210	0.37027	3801.22	0.39741	4073.9	0.74274	8391.84	0.74341	4920.83	0.74199	4514.15	0.74348	4790.18	0.74332	615.199	0.74338	633.753	0.74356	605.048	0.74369	846.408	0.74281	917.626	0.74239	911.624	0.74364	9523.51	0.7504	9314.54	0.74748	9340.29	0.74393	13201.7	0.74294	12809.7	0.74293	14065.2
0.74492	2599.18	0.74588	2608.2	0.74436	2483.53	0.7451	2608.28	0.74323	2350.48	0.71026	2620.85	0.37297	4216.57	0.3711	3810.34	0.39966	4082.51	0.74407	8398.82	0.74506	4933.82	0.74418	4524.52	0.74505	4797.82	0.74699	611.401	0.74431	635.925	0.74489	609.169	0.74582	852.625	0.74475	913.549	0.74467	916.311	0.7448	9551.81	0.75098	9322.65	0.75038	9336.11	0.74576	13228.1	0.74452	12848.5	0.74557	14080.3
0.74557	2591.71	0.74624	2609.3	0.74719	2481.56	0.74564	2600.14	0.74417	2359.16	0.71276	2628.57	0.37313	4226.29	0.37272	3821.48	0.40051	4095.32	0.74515	8425.78	0.74573	4942.6	0.74624	4530.54	0.74619	4812.21	0.74751	620.222	0.74536	638.375	0.74717	606.24	0.7472	852.299	0.74617	916.544	0.74599	920.974	0.74678	9550.35	0.75218	9338.82	0.752	9326.86	0.74703	13240	0.74604	12864.4	0.74702	14077.7
0.74723	2590.67	0.74785	2612.86	0.74862	2482.32	0.74774	2614.34	0.74607	2353.69	0.71487	2615.35	0.37272	4229.76	0.37351	3822.88	0.40046	4096.9	0.74752	8444.09	0.74833	4958.53	0.74735	4543.23	0.74924	4825.19	0.7474	615.621	0.74899	637.233	0.74783	604.164	0.74888	849.767	0.74864	928.646	0.7472	922.275	0.74857	9560.72	0.75552	9318.39	0.75209	9362.36	0.74919	13275.6	0.74868	12874.9	0.74889	14101.7
0.75	2589.62	0.74927	2613.99	0.74975	2485.06	0.74921	2602.51	0.74846	2351.73	0.71563	2611.56	0.37338	4241.43	0.37349	3828.02	0.40102	4111.98	0.74918	8462.48	0.75068	4964.82	0.74951	4553.21	0.75006	4831.37	0.74929	616.757	0.74976	633.114	0.74996	613.385	0.75117	852.346	0.74967	920.461	0.74831	921.784	0.74978	9584.15	0.75631	9325.3	0.75493	9371.35	0.75007	13301.3	0.7495	12880.4	0.74941	14120
0.75246	2584.54	0.75104	2618.18	0.75218	2481.44	0.75029	2608.43	0.74926	2346.12	0.71654	2620.89	0.3747	4252.7	0.37347	3836.96	0.40242	4121.18	0.7502	8479.08	0.7506	4970	0.75137	4563.81	0.75096	4845.75	0.75168	626.079	0.75045	640.501	0.75186	605.591	0.75355	851.592	0.75101	923.349	0.75111	926.292	0.75159	9567.83	0.75709	9338.85	0.75697	9357.6	0.75302	13293.6	0.75189	12901.4	0.75184	14162.6
0.75466	2589.33	0.75339	2624.39	0.75327	2482.19	0.75248	2616.52	0.7523	2366.03	0.71966	2618.46	0.37674	4258.63	0.37454	3854.36	0.4032	4131.86	0.75308	8504.54	0.75361	4990.05	0.75341	4568.18	0.75314	4862.21	0.75304	623.534	0.75324	645.707	0.75303	617.944	0.75358	852.215	0.75323	923.661	0.75255	918.743	0.75266	9550.51	0.75994	9355.28	0.75802	9369.56	0.75392	13315.9	0.75276	12919.9	0.75232	14183.3
0.75578	2586.89	0.75422	2630.77	0.7547	2480.35	0.75432	2616.74	0.7534	2349.11	0.72047	2613.43	0.37616	4265.8	0.37569	3862.13	0.40531	4139.6	0.7549	8525.48	0.75475	4999.2	0.75406	4582.37	0.75462	4866.49	0.75641	616.261	0.75436	640.018	0.75518	611.826	0.75506	852.605	0.75419	924.945	0.75445	923.574	0.7544	9579.12	0.76104	9361.03	0.75928	9392.82	0.75578	13325.4	0.75492	12952.9	0.75501	14195.3
0.75694	2583.44	0.75769	2628.3	0.75612	2484.83	0.75642	2610.13	0.75445	2356.29	0.72129	2618.86	0.37789	4271.95	0.37728	3872.72	0.40595	4148.66	0.75563	8531.1	0.75727	5012.28	0.7571	4590.68	0.75659	4877.28	0.75656	624.23	0.75661	637.704	0.75711	613.629	0.75702	854.786	0.7559	924.334	0.75674	921.488	0.75621	9604.88	0.76231	9374.8	0.76177	9392.29	0.75765	13336.1	0.75715	12980.1	0.75659	14186.4
0.75932	2581.29	0.75867	2627.45	0.75949	2479.85	0.75739	2609.83	0.75667	2355.2	0.72327	2631.85	0.37918	4281.37	0.3771	3877.46	0.40537	4156.28	0.75814	8560.48	0.75756	5028.52	0.75775	4603.44	0.75848	4885.92	0.75884	625.114	0.75749	648.515	0.75877	617.826	0.75825	856.998	0.7593	922.091	0.75803	926.057	0.75787	9612.59	0.76463	9376.32	0.76276	9402.33	0.75881	13373.6	0.75825	12982.1	0.75765	14209.3
0.76015	2582.32	0.76092	2626.85	0.76025	2478.12	0.7599	2607.36	0.75858	2349.3	0.72507	2614.64	0.37971	4294.11	0.37912	3889.13	0.40607	4156.67	0.75925	8570.09	0.75977	5034.43	0.75989	4609.02	0.75987	4893.53	0.75884	626.069	0.76051	648.168	0.75982	615.174	0.76239	854.111	0.76035	922.307	0.76051	930.284	0.76033	9616.45	0.76657	9374.28	0.76436	9431.51	0.7603	13404.9	0.76045	12992.3	0.76028	14268.7
0.76221	2584.47	0.76337	2619.32	0.76025	2478.34	0.76037	2603.05	0.759	2347.41	0.72626	2618.64	0.37971	4298.2	0.3785	3890.73	0.4079	4173.95	0.76043	8591.48	0.76128	5039.12	0.76066	4621.55	0.76157	4913.75	0.76207	630.318	0.76111	648.827	0.76177	616.572	0.76286	859.349	0.76165	931.549	0.76109	923.809	0.76221	9630.36	0.76823	9383.8	0.76596	9425.39	0.76196	13407.5	0.76166	13000.7	0.7613	14269.7
0.76272	2582.83	0.76441	2621.82	0.76457	2489.01	0.76249	2612.4	0.76263	2361.47	0.72881	2625.99	0.37996	4311.9	0.3797	3900.57	0.40812	4189.28	0.76236	8610.51	0.76362	5048.44	0.76279	4632.96	0.76447	4920.87	0.76402	633.513	0.76293	646.896	0.76318	620.347	0.76355	859.855	0.76353	925.112	0.76292	921.079	0.76369	9617.93	0.76937	9404.63	0.76861	9425.57	0.7636	13415	0.76285	13026	0.76334	14300.1
0.76454	2586.26	0.76568	2620.35	0.765	2483.48	0.76386	2611.84	0.76309	2350.01	0.73129	2621.78	0.38241	4320.75	0.38056	3917.56	0.40852	4192.77	0.76424	8628.58	0.76495	5063.14	0.76506	4646.14	0.7649	4925.99	0.76476	629.685	0.76429	645.867	0.76568	618.305	0.76517	865.088	0.76494	925.727	0.76487	930.381	0.76486	9618.48	0.77136	9419.92	0.77005	9428.92	0.76596	13440.9	0.76496	13056.4	0.76501	14308.7
0.76686	2582.76	0.76753	2618.08	0.76574	2480.33	0.76591	2619.08	0.76443	2350.76	0.73171	2614.72	0.3828	4329.05	0.38218	3921.34	0.4104	4204.01	0.76556	8645.51	0.76582	5075.7	0.76582	4653.81	0.76669	4938.56	0.76844	628.779	0.76617	645.478	0.76637	616.939	0.76766	859.973	0.76619	926.268	0.76662	929.866	0.7664	9653.64	0.77342	9406.92	0.77122	9453.39	0.76799	13458.3	0.76631	13076	0.76611	14318.8
0.76824	2584.48	0.76916	2629.8	0.76868	2499.44	0.76749	2616.09	0.76681	2358.69	0.73299	2624.78	0.38289	4335.68	0.38425	3926.86	0.41033	4210.69	0.76688	8665.59	0.76697	5077.89	0.76951	4666.81	0.76882	4953.18	0.76843	633.703	0.76794	652.429	0.76929	627.562	0.76828	861.412	0.76843	928.513	0.76755	930.774	0.76964	9659.8	0.77408	9405.78	0.77276	9455.7	0.76822	13480.3	0.76827	13085.8	0.76833	14328.8
0.76979	2588.59	0.77084	2616.96	0.77108	2470.25	0.76856	2604.85	0.76912	2355.54	0.73609	2626.36	0.38425	4346.76	0.38382	3936.74	0.41117	4219.72	0.76942	8686.22	0.77032	5098.51	0.7688	4667.66	0.76941	4956.53	0.76945	629.002	0.76964	654.728	0.77084	624.297	0.77104	870.647	0.76999	924.909	0.77112	927.369	0.77005	9664.15	0.77577	9432.02	0.77478	9462.47	0.77049	13486.3	0.77086	13105.6	0.76905	14370.7
0.77018	2594.62	0.77318	2607.86	0.77119	2467.08	0.7707	2606.48	0.76972	2348.36	0.73737	2617.21	0.38506	4362.34	0.38434	3940.23	0.41191	4231.78	0.77001	8699.22	0.77081	5103.87	0.77053	4672.74	0.77051	4965.66	0.77186	632.009	0.77068	657.623	0.7719	622.583	0.77309	863.47	0.77198	932.44	0.77142	924.802	0.77208	9666.04	0.77884	9431.83	0.77592	9482.17	0.7727	13515.7	0.77195	13112	0.77082	14384.6
0.77248	2594.48	0.77455	2611.01	0.77119	2486.51	0.77334	2612.3	0.7716	2365.59	0.73847	2616.82	0.3862	4373.81	0.38444	3951.71	0.41281	4234.5	0.77325	8730.92	0.77329	5119.7	0.77258	4693.94	0.77406	4986.2	0.7736	637.396	0.77327	656.207	0.77365	626.645	0.77359	855.022	0.7735	927.677	0.77277	931.518	0.77357	9673.63	0.77977	9448.08	0.77893	9485.14	0.77394	13495.9	0.77319	13123.7	0.77333	14421.2
0.77461	2590.31	0.77411	2613.42	0.77626	2501.43	0.77538	2611.23	0.77377	2356.16	0.7409	2631.09	0.38797	4373.02	0.38545	3961.4	0.41425	4251.55	0.77413	8742.58	0.77524	5121.32	0.77473	4695.89	0.77508	4982.64	0.7758	638.144	0.77416	655.183	0.77506	628.348	0.77426	863.725	0.77572	929.858	0.77475	928.99	0.77543	9685.33	0.7807	9468.73	0.77967	9478.63	0.77439	13559.5	0.7753	13173.7	0.77533	14402.3
0.77676	2596.33	0.77594	2616.84	0.77636	2495.19	0.77598	2605.25	0.77523	2359.85	0.74209	2636.47	0.38768	4383.84	0.38693	3965.02	0.41584	4262.41	0.77582	8756.15	0.77556	5134.16	0.77663	4703.43	0.77594	4997.89	0.77709	642.46	0.77614	659.482	0.77717	629.155	0.77725	869.792	0.77699	928.055	0.77699	931.114	0.77701	9677.98	0.78368	9468.26	0.78162	9509.53	0.77792	13558.8	0.77636	13187.4	0.7754	14432.4
0.77898	2593.42	0.77933	2622.29	0.77828	2491.98	0.77777	2612.62	0.77675	2362.27	0.74459	2627.54	0.38913	4389.93	0.38689	3978.82	0.41617	4267.2	0.77727	8785.73	0.77779	5154.94	0.77766	4713.58	0.77746	5019.75	0.77904	637.738	0.77773	657.05	0.77809	627.83	0.77932	869.385	0.77803	934.395	0.77837	937.015	0.77777	9709.43	0.78531	9448.57	0.78238	9509.85	0.77852	13577.3	0.77906	13184	0.77865	14464.1
0.78015	2589.51	0.77963	2622.29	0.78089	2493.58	0.77886	2609.6	0.77845	2355.04	0.74581	2624.05	0.39062	4395.48	0.3888	3989.82	0.41633	4272.39	0.77956	8793.53	0.77999	5151.91	0.77988	4733.15	0.78002	5018.09	0.77905	637.977	0.7787	657.349	0.77985	632.142	0.78036	868.979	0.78059	933.602	0.78	933.084	0.78108	9713.27	0.78605	9464.99	0.78504	9502.08	0.78128	13619.1	0.77956	13197.8	0.78017	14481
0.78139	2583.67	0.78216	2623.86	0.78154	2480.86	0.78162	2600.19	0.77912	2356.72	0.7473	2625.19	0.3889	4401.46	0.38926	3997.06	0.41824	4281.91	0.78071	8810.93	0.78135	5171.54	0.78079	4740.21	0.78123	5035.14	0.78123	637.109	0.78083	663.119	0.78378	626.947	0.78331	864.352	0.78219	933.576	0.78129	931.102	0.78285	9701.08	0.78842	9497.08	0.78665	9496.04	0.78356	13619	0.78152	13226.9	0.78157	14500.3
0.78295	2580.81	0.78381	2621.34	0.78291	2485.91	0.78175	2618.16	0.78195	2365.77	0.74937	2618.99	0.39166	4418.76	0.38917	4006.1	0.41845	4296.66	0.78274	8844.14	0.78482	5191.12	0.78303	4750.15	0.78468	5050.88	0.78257	643.262	0.78351	661.061	0.78454	632.06	0.78381	870.607	0.78347	935.353	0.78236	942.435	0.78339	9706.08	0.79065	9499.08	0.78789	9523.08	0.78389	13621.1	0.784	13216	0.78226	14546
0.78418	2583.66	0.78618	2622.97	0.78496	2492.46	0.78465	2611.13	0.78342	2361.59	0.75067	2616.24	0.39318	4428.35	0.39034	4010.44	0.41955	4304.11	0.78399	8843.95	0.78514	5186.31	0.78463	4756.56	0.78522	5049.48	0.78582	650.884	0.78371	663.145	0.78467	639.32	0.78481	873.9	0.78523	930.491	0.78546	936.957	0.78529	9731.85	0.79133	9503.71	0.79091	9542.79	0.78533	13659.7	0.78413	13262.9	0.78516	14531.4
0.78541	2586.5	0.78678	2623.33	0.78647	2491.63	0.78609	2605.04	0.78391	2354.47	0.75184	2632.76	0.39367	4437.16	0.39097	4024.02	0.41963	4313.38	0.78567	8863.85	0.78621	5191.38	0.78605	4768.57	0.78581	5064.38	0.78745	643.662	0.78579	664.832	0.78717	635.717	0.78765	873.073	0.78656	931.355	0.78652	935.656	0.78648	9742.64	0.79289	9518.21	0.79137	9546.68	0.78735	13673.2	0.78728	13292.1	0.78584	14536.6
0.78804	2588.16	0.78826	2627.81	0.78795	2485.74	0.78724	2614.72	0.7866	2363.75	0.7544	2627.86	0.39375	4437.39	0.3938	4024.04	0.42069	4323.72	0.78676	8885.85	0.78734	5213.35	0.78781	4775.33	0.78721	5077.66	0.78824	645.177	0.78729	666.308	0.78897	635.94	0.78882	875.077	0.7879	938.934	0.78798	943.025	0.78883	9755.38	0.79541	9501.04	0.79306	9545.45	0.78898	13701.8	0.789	13290.5	0.78747	14575.8
0.78932	2587.46	0.79129	2624.63	0.79037	2486.75	0.78943	2611.54	0.78889	2363.28	0.75559	2625.31	0.39392	4453.33	0.39389	4033.74	0.42099	4328.34	0.78922	8900.94	0.7905	5219.01	0.78902	4786.18	0.7905	5085.06	0.78971	645.926	0.78972	664.6	0.78993	640.915	0.79026	875.558	0.78991	937.186	0.78966	939.778	0.78879	9778.02	0.79677	9496.72	0.79492	9558.7	0.79131	13709.6	0.78994	13298.6	0.79148	14609.4
0.79095	2588.88	0.79182	2623.08	0.79062	2490.54	0.79132	2610.5	0.79008	2356.54	0.75653	2624.17	0.39386	4464.34	0.39421	4042.19	0.42178	4343.54	0.79024	8919.37	0.79171	5226.33	0.79121	4805.09	0.79082	5093.31	0.79125	647.908	0.79099	669.015	0.79099	637.781	0.79352	876.092	0.79071	937.171	0.79187	938.667	0.79185	9755.2	0.79691	9533.44	0.79609	9559.25	0.79171	13724.1	0.79115	13339.5	0.79197	14606
0.79323	2596.43	0.79397	2626.87	0.79368	2491.31	0.793	2615.05	0.79127	2361.22	0.75949	2634.51	0.3952	4476.59	0.39436	4051.77	0.42286	4348.97	0.79289	8956.52	0.79344	5246.51	0.79339	4812.47	0.79414	5108.87	0.79384	648.125	0.79164	667.355	0.79416	643.958	0.79436	873.406	0.79336	941.434	0.79303	935.986	0.7935	9757.95	0.79936	9552.42	0.79779	9565.54	0.79383	13729.8	0.79341	13358.8	0.79293	14635.7
0.79478	2593.93	0.79573	2626.87	0.79519	2493.37	0.79386	2623.74	0.7937	2359.7	0.76015	2625.47	0.397	4489.86	0.39438	4064.38	0.42397	4358.01	0.79523	8975.31	0.79485	5255.8	0.79463	4813.75	0.79466	5116.14	0.79523	642.652	0.79526	673.178	0.7951	647.582	0.79544	880.404	0.79409	941.168	0.79636	940.222	0.79485	9768.14	0.8017	9537.82	0.79918	9574.75	0.79575	13751.6	0.79461	13373.7	0.79481	14657.4
0.79595	2593.46	0.79683	2624.28	0.79549	2494.2	0.79617	2611.31	0.79405	2356.35	0.76138	2627.58	0.39742	4495.05	0.39566	4077.46	0.42526	4364.62	0.79603	8978.97	0.79623	5260.9	0.79581	4817.82	0.79669	5129.03	0.79701	652.747	0.79617	674.124	0.7962	644.851	0.79747	879.602	0.79606	939.731	0.79711	940.593	0.79719	9806.17	0.80264	9554.15	0.80114	9594.63	0.79717	13766.2	0.79749	13389.6	0.79605	14677.1
0.79806	2594.04	0.79989	2625.88	0.79917	2492.35	0.79747	2608.53	0.7973	2366.93	0.76391	2641.04	0.39902	4500.65	0.39844	4078.44	0.42636	4373.23	0.79783	8996.62	0.79747	5278.45	0.79913	4835.32	0.79745	5133.47	0.79867	650.829	0.797	674.28	0.79849	645.621	0.79984	880.054	0.79746	947.52	0.79779	936.487	0.79911	9802.97	0.80498	9558.21	0.8033	9583.43	0.79872	13792.9	0.79849	13409	0.7982	14686.9
0.79915	2594.08	0.80154	2629.29	0.80107	2488.37	0.79914	2603.3	0.79879	2358	0.76523	2624.54	0.39947	4509.32	0.39873	4083.94	0.42646	4383.37	0.79937	9015.04	0.79786	5282.54	0.79911	4844.63	0.79965	5149.06	0.7993	654.717	0.7998	678.155	0.80043	648.078	0.80089	881.972	0.80019	942.039	0.79912	942.979	0.79984	9801.13	0.80703	9555.46	0.80374	9605.96	0.8002	13831.9	0.80031	13405.9	0.79934	14724.5
0.80288	2597.26	0.80216	2624.93	0.80083	2484.68	0.80053	2618.73	0.79954	2355.94	0.76745	2617.54	0.39979	4517.65	0.39901	4098.96	0.4282	4398.74	0.80119	9036.76	0.80191	5291.34	0.80035	4860.21	0.80141	5160.99	0.80212	660.912	0.80102	676.157	0.80283	641.294	0.80329	881.286	0.80198	942.311	0.80085	946.391	0.80125	9795.23	0.80728	9566.61	0.80635	9612.34	0.80307	13822.3	0.80209	13425	0.801	14755.1
0.80342	2596.41	0.80389	2619.24	0.80346	2491.74	0.80353	2614.79	0.80181	2360.5	0.76799	2632.38	0.40008	4536.27	0.399	4099.14	0.42798	4399.4	0.80285	9058.57	0.80245	5305.11	0.80355	4869.12	0.80325	5173.18	0.80339	655.204	0.80163	678.212	0.80383	649.476	0.80343	883.488	0.80345	943.965	0.80263	943.388	0.80294	9814.66	0.81033	9597	0.80836	9609.39	0.80425	13835	0.80383	13462.3	0.80402	14761.4
0.8048	2591.69	0.80582	2618.49	0.8052	2497.28	0.80422	2606.31	0.80477	2364.48	0.77178	2627.95	0.40232	4541.26	0.40079	4110.69	0.4288	4411.76	0.80523	9068.46	0.80455	5323.32	0.80379	4881.04	0.80497	5177.19	0.80515	655.126	0.80389	678.004	0.80581	651.287	0.80589	882.465	0.80566	945.244	0.8043	945.347	0.80469	9831.54	0.81161	9593.35	0.80952	9613.72	0.80517	13863.5	0.80542	13483.8	0.80446	14759.9
0.80815	2599.42	0.80908	2617.05	0.80618	2491.19	0.80574	2615.9	0.80535	2351.12	0.77199	2627.21	0.40361	4549.71	0.40087	4124.78	0.42892	4419.31	0.80578	9087.42	0.80629	5334.74	0.80619	4884.08	0.80646	5179.58	0.80609	658.326	0.80619	680.047	0.80634	651.332	0.80815	889.096	0.80689	945.007	0.80765	941.588	0.80672	9835.97	0.81295	9578.08	0.81111	9628.09	0.80747	13900.2	0.80708	13489.9	0.80745	14784.9
0.80824	2588.55	0.80903	2616.18	0.80853	2486.59	0.80742	2616.43	0.80556	2361.45	0.77349	2634.54	0.40449	4554.27	0.4021	4136.2	0.43016	4429.24	0.80742	9116.8	0.80747	5339.08	0.80819	4902.56	0.80852	5204.94	0.80876	663.055	0.80716	685.566	0.80885	653.622	0.80904	886.283	0.8074	947.643	0.8073	944.363	0.80923	9855.85	0.81463	9586.97	0.81345	9648.44	0.80893	13906.5	0.80904	13500.8	0.80796	14803.8
0.81116	2589.31	0.81055	2616.34	0.81003	2493.22	0.80931	2621.2	0.8084	2361.73	0.77617	2642.24	0.40472	4557.83	0.40315	4145.41	0.43154	4442.78	0.80925	9123.25	0.81	5356.07	0.81092	4904.08	0.81001	5209.88	0.80998	661.752	0.80856	681.784	0.8101	652.385	0.8107	885.075	0.81027	950.46	0.80911	945.735	0.81023	9849.85	0.81584	9596.02	0.81495	9639.15	0.81111	13926.4	0.81019	13532.4	0.80998	14823.3
0.81159	2584.4	0.81185	2625.27	0.81196	2496.33	0.81032	2607.01	0.81054	2359.4	0.77804	2621.51	0.4046	4569.29	0.4045	4143.91	0.43208	4454.2	0.81047	9148.45	0.81087	5360.33	0.81113	4913.29	0.81097	5222.2	0.81105	657.2	0.81086	680.853	0.81169	651.655	0.81417	888.749	0.8107	943.428	0.81113	945.253	0.81217	9849.23	0.81813	9610.24	0.81598	9645.02	0.81276	13924.7	0.81211	13541.9	0.81187	14869.9
0.8137	2588.24	0.81413	2622	0.81282	2493.17	0.81227	2619.28	0.8108	2361.52	0.77905	2634.12	0.4043	4581.93	0.40479	4153.41	0.43315	4459.31	0.81186	9164.63	0.81266	5365.58	0.81286	4928.39	0.8124	5236.75	0.81371	663.156	0.8128	683.719	0.81382	653.814	0.81406	889.544	0.81265	946.446	0.81392	952.336	0.81343	9861.15	0.82047	9609.01	0.8185	9664.32	0.8146	13935.2	0.81373	13543.8	0.81386	14874
0.81574	2585.17	0.81493	2624.6	0.81505	2498.38	0.81333	2616.54	0.81379	2368.95	0.77931	2641.87	0.40716	4597.89	0.40519	4161.43	0.43381	4467.64	0.81478	9187.88	0.81434	5381.32	0.81614	4932.52	0.81464	5239.21	0.81473	666.04	0.81393	683.471	0.81489	653.06	0.81591	894.209	0.81446	950.769	0.81388	949.124	0.8152	9871.77	0.82182	9626.84	0.82065	9677.82	0.81494	13963.7	0.81459	13587.2	0.81395	14869.7
0.81663	2584.12	0.81643	2619.73	0.81719	2487.67	0.81623	2608.63	0.81468	2356.25	0.78306	2635.8	0.40839	4604.19	0.40638	4169.68	0.43392	4475.37	0.81533	9191.24	0.81659	5390.1	0.81629	4943.74	0.81668	5256.38	0.81664	669.137	0.81653	689.862	0.81731	658.666	0.81856	890.812	0.81567	950.278	0.81772	946.496	0.8177	9874.34	0.82401	9620.83	0.82089	9683.06	0.81734	14002.5	0.81724	13601.8	0.81606	14905.6
0.81881	2588.87	0.81854	2628.44	0.81816	2489.72	0.81755	2610.32	0.81598	2355.29	0.78417	2633.79	0.40889	4610.15	0.40688	4180.39	0.43561	4479.64	0.81709	9225	0.81697	5404.66	0.81751	4961.14	0.81814	5265.13	0.81834	669.988	0.81698	687.6	0.81851	655.695	0.819	889.106	0.8175	956.294	0.81761	953.615	0.81776	9889.04	0.82526	9614.07	0.82329	9688.94	0.81934	14017.3	0.8191	13589.2	0.8177	14931.6
0.81968	2585.46	0.82119	2621.94	0.81922	2503.91	0.81969	2625.32	0.81855	2374.52	0.78591	2640.57	0.40924	4622.92	0.40751	4194.03	0.43634	4486.58	0.81958	9243.92	0.8187	5420.65	0.81981	4968.89	0.82059	5275.6	0.81962	668.802	0.81954	686.263	0.82041	662.132	0.82004	885.484	0.819	953.211	0.81951	955.397	0.82002	9902.78	0.82647	9621.93	0.82424	9701.11	0.82062	14034.7	0.81976	13602.9	0.81988	14956.6
0.82142	2588.43	0.82223	2622.98	0.82218	2499.65	0.8213	2612.97	0.82002	2365.37	0.78755	2629.2	0.40994	4628.92	0.41049	4197.46	0.437	4497.65	0.81987	9251.6	0.82181	5424.13	0.82066	4973.76	0.82103	5284.74	0.82138	673.824	0.82072	690.677	0.82209	657.134	0.82107	890.44	0.82174	953.018	0.82241	954.011	0.82204	9911.13	0.82729	9659.58	0.82658	9691.22	0.82163	14028.7	0.8216	13663	0.82059	14971.9
0.82242	2590.21	0.82366	2630.44	0.82202	2497.8	0.82196	2616.39	0.82146	2373.45	0.78846	2637.42	0.41091	4638.87	0.40936	4212.41	0.43778	4500.72	0.82195	9285.07	0.82151	5437.03	0.82349	4987.61	0.82294	5298.43	0.82264	668.061	0.82195	694.424	0.82317	658.601	0.82416	889.441	0.82323	956.971	0.82305	956.005	0.8232	9899.93	0.83036	9646.49	0.82801	9682.62	0.82433	14027.8	0.82355	13674.8	0.82254	14995.9
0.82409	2596.18	0.82626	2631.96	0.82398	2505.09	0.8254	2620.36	0.82389	2372.09	0.7912	2637.15	0.41289	4647.81	0.41078	4223.68	0.4385	4521.39	0.82442	9293.04	0.8253	5445.25	0.82379	5001.43	0.8252	5306.52	0.82564	676.196	0.82531	691.876	0.82535	659.988	0.82487	889.947	0.82463	955.188	0.82395	957.009	0.82563	9928.91	0.83208	9639.56	0.82898	9728.22	0.8254	14056.1	0.8252	13682.3	0.82475	15000.5
0.8268	2595.53	0.82793	2629.98	0.82733	2498.04	0.82609	2615.7	0.8256	2366.24	0.79186	2638.43	0.41335	4656.39	0.41263	4224.85	0.4397	4526.74	0.82614	9299.33	0.82696	5453.02	0.82651	5007.22	0.82647	5312.52	0.82619	673.565	0.8263	700.529	0.82658	662.022	0.82708	894.728	0.82542	954.85	0.82718	953.618	0.82666	9941.75	0.8326	9658.5	0.83141	9718.24	0.82828	14095.8	0.82674	13702.4	0.82674	15009.9
0.82779	2588.35	0.82829	2626.39	0.82832	2492.8	0.8274	2605.85	0.82558	2369.89	0.79458	2638.7	0.41436	4668.65	0.41219	4231.53	0.44044	4534.27	0.82721	9325.23	0.82663	5462.45	0.82866	5016.3	0.82772	5321.67	0.82832	675.394	0.82711	697.396	0.82887	668.37	0.8293	897.929	0.82913	956.378	0.82832	954.775	0.8281	9939.42	0.83614	9652.43	0.83295	9728.82	0.82934	14107.4	0.82936	13698.3	0.82792	15033.2
0.83022	2594.4	0.83095	2628.83	0.83016	2492.9	0.82891	2616.32	0.82851	2375.24	0.7954	2624.73	0.41503	4671.4	0.41409	4242	0.44139	4543.52	0.83014	9350.68	0.83021	5487.31	0.82899	5023.16	0.83055	5335.2	0.83018	671.145	0.82934	695.769	0.83026	668.749	0.83084	896.003	0.83004	960.709	0.82867	955.178	0.83	9965.69	0.8374	9605.49	0.83646	9738.61	0.83176	14125.7	0.83044	13722.9	0.83068	15104.7
0.83072	2589.72	0.83264	2631.37	0.83135	2499.1	0.83178	2618.33	0.82943	2364	0.79727	2623.5	0.41497	4675.08	0.41379	4245.55	0.44139	4557.88	0.83069	9370.7	0.83119	5491.61	0.83166	5029.27	0.83182	5345.2	0.83225	678.608	0.83124	693.632	0.83187	667.595	0.83126	894.4	0.83118	957.059	0.83199	953.99	0.83234	9954.91	0.83712	9617.12	0.83704	9731.18	0.83272	14118.8	0.83211	13743.6	0.83196	15088.7
0.83258	2587.41	0.83478	2624.25	0.83359	2500.69	0.83199	2620	0.83076	2365.1	0.79833	2643.07	0.41499	4692.36	0.41417	4255.27	0.44332	4570.06	0.83212	9392.85	0.83248	5499.15	0.83281	5041.06	0.83289	5355.96	0.83311	673.9	0.83209	696.894	0.83368	665.557	0.83446	901.285	0.83317	960.489	0.83325	959.202	0.83361	9947.46	0.83969	9647.4	0.83781	9755.58	0.83455	14139.4	0.83289	13784.3	0.83271	15087.8
0.8359	2590.26	0.83638	2629.29	0.8352	2499.87	0.83437	2627.7	0.8339	2362.49	0.8	2649.43	0.41687	4706.73	0.41574	4265.47	0.44464	4575.32	0.8341	9411.72	0.83492	5515.57	0.83454	5054.24	0.83501	5367.41	0.83574	677.825	0.83489	700.718	0.83533	674.763	0.83488	898.146	0.83517	960.157	0.83444	951.455	0.83534	9970.31	0.84272	9611.01	0.83892	9770.15	0.83526	14168	0.8358	13801	0.83304	15087.3
0.83682	2591	0.8376	2629.16	0.83664	2495.37	0.83701	2620.71	0.83542	2366.67	0.80179	2638.97	0.41873	4710.43	0.41607	4275.23	0.44433	4585.87	0.83484	9414.76	0.8373	5521.98	0.83626	5055.17	0.83701	5375.82	0.83638	680.228	0.83567	704.338	0.83606	667.774	0.83656	905.894	0.83678	959.264	0.83604	956.568	0.83733	9975.28	0.84296	9614.2	0.84111	9784.43	0.83747	14192.6	0.83606	13805.9	0.83389	15113.4
0.83728	2590.1	0.8408	2629.46	0.83875	2501.08	0.83758	2613.9	0.83644	2361.99	0.8039	2644.86	0.41865	4722.3	0.41729	4281.6	0.44681	4593.72	0.8365	9434.81	0.83802	5523.85	0.83763	5071.87	0.8381	5388.57	0.83953	681.9	0.83749	699.112	0.83919	678.257	0.83951	899.998	0.8381	960.543	0.83911	962.996	0.83846	9990.89	0.84485	9648.03	0.84276	9768.36	0.83903	14210.2	0.83764	13815.6	0.83657	15141
0.84074	2592.8	0.8423	2637.01	0.8401	2502.31	0.83943	2617.91	0.83837	2376.91	0.80564	2635.37	0.41904	4735.81	0.41844	4289.44	0.44686	4600.69	0.83942	9467.99	0.83844	5550.67	0.83961	5081.04	0.84018	5404.18	0.8403	681.646	0.83854	704.19	0.83949	672.997	0.84027	898.093	0.84075	962.818	0.8395	955.333	0.8398	9986.67	0.84694	9651.02	0.84485	9769.98	0.84065	14227.3	0.83954	13812.6	0.83655	15105.7
0.8416	2586.71	0.84283	2620.67	0.84147	2496.07	0.84054	2625.6	0.83999	2374.85	0.80761	2631.77	0.42101	4743.76	0.42071	4303.21	0.44755	4603.46	0.84145	9479.54	0.84208	5557.14	0.84137	5093.36	0.84134	5409.68	0.84271	683.98	0.84201	701.175	0.84148	675.499	0.84182	905.905	0.84095	963.733	0.8414	958.822	0.84142	9995.09	0.84775	9648.47	0.84615	9791.9	0.84264	14238	0.84119	13846.6	0.83749	15075.5
0.84208	2592.68	0.84503	2616.17	0.8425	2505.04	0.84328	2617.59	0.84175	2368.2	0.80768	2638.87	0.42203	4755.19	0.42065	4297.53	0.4485	4613.48	0.84235	9487.34	0.84337	5563.28	0.84308	5102.34	0.84301	5418.42	0.84432	680.659	0.84201	707.92	0.84367	673.386	0.8439	898.083	0.84257	963.364	0.84271	963.184	0.84332	10006.9	0.84885	9670.36	0.84819	9797.29	0.8445	14250.6	0.84372	13883.9	0.83766	15061.7
0.84519	2591.25	0.84482	2615.9	0.84543	2502.5	0.84469	2618.71	0.84453	2377.09	0.8102	2646.35	0.42219	4761.54	0.42037	4316.42	0.44825	4621.82	0.84453	9508.66	0.84465	5577.9	0.84541	5108.75	0.8457	5436.01	0.84586	688.375	0.84451	706.355	0.84551	667.852	0.84492	906.793	0.84506	964.207	0.84477	962.125	0.84533	10017.8	0.85139	9662.43	0.84964	9794.61	0.84504	14280.6	0.84486	13894.5	0.83644	15042.6
0.84644	2603.09	0.84688	2615.59	0.84662	2499.54	0.84547	2608.05	0.84544	2361.15	0.81259	2634.36	0.42257	4769.54	0.42062	4322.16	0.44955	4635.34	0.84515	9531.29	0.84667	5585.38	0.84667	5119.88	0.84648	5434.33	0.84608	686.392	0.84639	713.553	0.84692	680.729	0.84803	906.113	0.84694	962.483	0.84664	965.726	0.84602	10024.1	0.85348	9662.06	0.851	9830.67	0.84741	14309.8	0.84657	13894.1	0.83702	15020.5
0.84886	2596.57	0.84854	2620.43	0.84804	2503.65	0.84774	2632.6	0.84607	2358.99	0.81332	2637.71	0.424	4769.75	0.42217	4332.3	0.4515	4647.34	0.84745	9547.06	0.84792	5596.38	0.84728	5133.74	0.84795	5447.75	0.84803	688.077	0.84749	709.339	0.84911	680.34	0.84985	903.756	0.84732	964.685	0.84767	960.332	0.84907	10041.2	0.85381	9682.29	0.85405	9828.3	0.84881	14312.4	0.84907	13929.5	0.8363	15009.2
0.85015	2596.6	0.85	2620.9	0.85082	2504.16	0.84977	2617.8	0.84838	2368.79	0.81504	2637.18	0.42487	4775.44	0.4231	4342.88	0.45117	4655.73	0.85099	9575.84	0.84919	5608.03	0.84939	5147.07	0.85087	5460.72	0.85039	693.739	0.84935	711.184	0.85019	680.651	0.85102	906.177	0.8488	963.041	0.8497	961.225	0.85056	10012.2	0.85659	9688.66	0.85466	9813.92	0.85037	14336.9	0.84957	13937.5	0.83669	14997.1
0.85051	2588.84	0.85177	2621.34	0.85211	2492.7	0.85056	2621.74	0.8501	2375.04	0.81774	2639.12	0.42494	4792.7	0.42451	4350.24	0.45233	4666.06	0.8509	9587.55	0.85083	5615.43	0.85149	5153.06	0.85128	5476.23	0.85066	693.506	0.85107	708.157	0.85152	680.127	0.85214	902.069	0.85265	967.035	0.85197	961.536	0.85174	9997.9	0.85819	9702.98	0.85573	9824.1	0.85286	14352.7	0.85169	13974.8	0.83674	14980.7
0.85214	2589.96	0.85342	2623.04	0.85209	2495.93	0.85229	2623.82	0.85127	2370.95	0.81854	2636.98	0.42562	4800.42	0.42554	4352.9	0.45257	4671.71	0.85269	9609.47	0.85268	5628.54	0.85319	5163.23	0.85345	5481.81	0.85363	697.073	0.85199	709.671	0.85355	680.616	0.85468	906.788	0.85307	969.196	0.85365	962.961	0.85322	10017.6	0.85969	9710.25	0.85787	9846.43	0.85513	14360.2	0.8533	13977.1	0.83619	14984.9
0.85441	2595.98	0.85436	2630.48	0.85501	2513.22	0.85572	2616.11	0.8539	2372.73	0.81977	2649.71	0.4281	4807.99	0.42538	4364.87	0.45446	4687.57	0.8538	9630.01	0.8554	5644.79	0.85508	5169.34	0.85478	5497.48	0.85523	691.818	0.85384	708.65	0.8552	681.916	0.85548	911.802	0.85478	967.742	0.85468	963.783	0.85599	10028.5	0.86151	9711.98	0.86014	9863.82	0.8554	14370.5	0.85416	14002	0.8369	14968.7
0.85571	2590.51	0.85675	2640.01	0.85738	2505.71	0.85597	2611.1	0.85472	2367.68	0.82299	2647.51	0.42832	4816.12	0.42645	4374.35	0.45447	4697.27	0.8549	9639.22	0.85655	5646.07	0.85686	5180.35	0.85742	5498.74	0.8565	688.934	0.85519	716.747	0.8565	680.832	0.85871	912.259	0.85559	972.05	0.85747	970.372	0.85659	10027.8	0.86266	9718.14	0.86149	9850.67	0.85833	14420.7	0.85696	14011.9	0.8363	14964.4
0.85796	2595.81	0.85774	2636.55	0.85924	2505.58	0.85745	2616.25	0.85676	2367.37	0.82382	2639.23	0.42835	4824.75	0.42676	4389.32	0.45551	4703.96	0.85685	9658.68	0.8577	5663.71	0.85755	5180.91	0.8573	5511.63	0.85772	696.649	0.85829	717.083	0.85875	687.119	0.86049	912.429	0.85856	968.614	0.85871	968.336	0.85805	10049.7	0.86537	9725.79	0.86288	9876.48	0.86039	14413.1	0.85821	14013.4	0.8363	14951.3
0.85864	2599.82	0.86018	2633.76	0.86047	2506.38	0.85999	2622.08	0.85719	2375.62	0.82512	2642.2	0.42903	4835.59	0.42862	4398.88	0.45608	4709.83	0.85931	9688.11	0.85942	5678.14	0.85901	5196.13	0.86066	5527	0.85916	696.666	0.85951	719.641	0.85928	685.77	0.86048	904.986	0.86	972.733	0.86017	967.133	0.86107	10058.6	0.86569	9730.05	0.86463	9882.51	0.86072	14411	0.86008	14040.8	0.83689	14944.8
0.8607	2597	0.86301	2634.73	0.86258	2507.59	0.86052	2623.53	0.86049	2368.51	0.82777	2651.28	0.42903	4845.14	0.42983	4403.05	0.45745	4717.22	0.86176	9703.02	0.86214	5688.6	0.86084	5205.17	0.86176	5531.04	0.86127	693.939	0.86016	715.921	0.8617	688.216	0.86155	904.584	0.86208	969.993	0.86096	962.584	0.8625	10059.3	0.86727	9760.1	0.86634	9876.23	0.86243	14468.4	0.8609	14064.5	0.83589	14943.2
0.86276	2596.66	0.86423	2628.3	0.86339	2499.8	0.86296	2628.54	0.86075	2371.49	0.82923	2642.19	0.43008	4854.95	0.43002	4411.05	0.45889	4732.43	0.8623	9705.72	0.86244	5694.36	0.86271	5220.12	0.86284	5544.03	0.86342	699.987	0.86255	720.663	0.86359	680.94	0.86416	913.226	0.86397	971.651	0.86259	968.896	0.86324	10070	0.8695	9752.23	0.86778	9884.59	0.86512	14467.1	0.8636	14080.4	0.83653	14926.5
0.86498	2601.03	0.86625	2624.44	0.86462	2502.69	0.86458	2620.25	0.86316	2371.96	0.83041	2635.64	0.43125	4863.77	0.43135	4419.58	0.45931	4732.88	0.86419	9736.2	0.86417	5700.67	0.8644	5231.96	0.86556	5560.29	0.86543	702.639	0.86505	717.881	0.86535	691.263	0.86532	911.938	0.8645	972.888	0.86346	967.208	0.86394	10095	0.87134	9739.38	0.86932	9913.29	0.86591	14466.9	0.86494	14089.1	0.8363	14921.5
0.86706	2599.93	0.86824	2625.55	0.8672	2507.98	0.86603	2618.85	0.86611	2367.61	0.83152	2646.04	0.43277	4872.47	0.43032	4422.41	0.45887	4744.19	0.86559	9747.82	0.86616	5714.16	0.86687	5238.63	0.86641	5560.06	0.86656	696.514	0.86527	717.505	0.86652	688.706	0.87009	910.619	0.86592	970.489	0.86547	973.325	0.86624	10111.5	0.87304	9742.9	0.87157	9900.39	0.86646	14536.4	0.86575	14108.8	0.83632	14910.1
0.8681	2591.52	0.86998	2630.46	0.86862	2508.01	0.8685	2614.54	0.86615	2371.16	0.83396	2647.56	0.43373	4885.4	0.43243	4432.5	0.4599	4759.99	0.86768	9761.03	0.86736	5727.13	0.86805	5245.38	0.86776	5575.1	0.86769	702.503	0.86742	724.603	0.86749	689.453	0.87006	917.625	0.8679	969.107	0.8687	972.079	0.86855	10099.7	0.8749	9762.46	0.87347	9905.22	0.86914	14536.9	0.86775	14136.4	0.8363	14910.4
0.87071	2595.62	0.87156	2625.65	0.86993	2505.74	0.86875	2622.57	0.86726	2373.97	0.83584	2642.51	0.43443	4892.43	0.43435	4445.92	0.46255	4763.27	0.86937	9792.32	0.86986	5744.65	0.86877	5264.15	0.8686	5594.52	0.86983	701.9	0.86963	721.619	0.86976	688.763	0.8712	915.168	0.86916	975.484	0.86909	966.652	0.87041	10114.9	0.87635	9763.01	0.87447	9917.52	0.87127	14517.3	0.87077	14130.3	0.83565	14898.1
0.87094	2593.13	0.87303	2630.59	0.87195	2499.95	0.87099	2629.65	0.86953	2370.95	0.83651	2632.43	0.43468	4899.17	0.43482	4451.56	0.46269	4774	0.87062	9811.89	0.87151	5741.54	0.87206	5269.98	0.87262	5599.25	0.87095	706.168	0.87085	725.742	0.87194	689.241	0.87142	912.247	0.87151	976.912	0.87149	967.908	0.87118	10124.8	0.87756	9780.06	0.87682	9946.04	0.87193	14563.4	0.87085	14149	0.83492	14896.4
0.87291	2598.31	0.87469	2625.92	0.87294	2504.83	0.87229	2628.4	0.87192	2368.26	0.83796	2648.55	0.43505	4910.79	0.43481	4460.08	0.46338	4791.75	0.87262	9818.87	0.87234	5755.87	0.8741	5265.79	0.87299	5597.2	0.87435	706.23	0.87179	718.373	0.87365	694.99	0.87412	912.456	0.87229	973.318	0.87315	970.911	0.87298	10131.6	0.87992	9786.81	0.87842	9928.23	0.87427	14597.3	0.87329	14208.1	0.83597	14891.8
0.87512	2603.08	0.87533	2623.74	0.87525	2505.79	0.87482	2624.01	0.87273	2375.03	0.84018	2651.92	0.43753	4925.14	0.4356	4466.06	0.46357	4793.47	0.87348	9843.17	0.87454	5767.22	0.87499	5283.75	0.87399	5618.84	0.87539	706.119	0.87433	724.448	0.87525	702.256	0.87548	915.385	0.87487	972.54	0.87464	968.082	0.87457	10140.4	0.88202	9776.61	0.87953	9950.28	0.8757	14589.6	0.87486	14205.8	0.83633	14886.9
0.87596	2596.03	0.87783	2632.94	0.8765	2507.99	0.87616	2624.62	0.87506	2377.25	0.84251	2648.94	0.43903	4924.99	0.43589	4470.72	0.46601	4802.93	0.8762	9862.33	0.87598	5779.9	0.87625	5302.7	0.87731	5626.49	0.87662	704.652	0.87616	723.939	0.87646	692.937	0.87764	915.204	0.87686	974.586	0.87671	967.551	0.87645	10167.1	0.88369	9771.29	0.88235	9965.62	0.87815	14631.6	0.87679	14198.2	0.83566	14884.1
0.87819	2604.95	0.87949	2630.44	0.8792	2512.9	0.87726	2613.57	0.87684	2374.11	0.84338	2645.17	0.4394	4929.3	0.4365	4492.77	0.46593	4812.4	0.87781	9883.81	0.87767	5785.61	0.87677	5313.12	0.878	5630.39	0.87659	707.17	0.87793	725.133	0.87872	698.077	0.88056	918.895	0.87837	979.086	0.87934	971.566	0.87935	10165.5	0.88366	9800.93	0.88388	9959.82	0.87877	14648.6	0.87783	14239.3	0.83633	14882.4
0.87939	2602.21	0.88005	2627.52	0.88034	2506.08	0.8794	2617.59	0.87766	2378	0.84623	2648.83	0.43942	4938.89	0.43816	4495.09	0.46619	4817.92	0.87834	9915.87	0.87869	5806.15	0.87985	5315.49	0.87876	5655.22	0.88039	707.948	0.87791	730.34	0.88074	697.543	0.88116	922	0.88022	982.419	0.87918	972.256	0.88003	10163.1	0.88703	9821.63	0.88497	9946.02	0.88049	14638	0.88017	14250.5	0.8351	14874.8
0.88219	2599.74	0.88311	2633.17	0.88096	2508.82	0.8806	2625.26	0.88053	2380.91	0.84709	2641.64	0.43998	4948	0.43866	4503.04	0.46765	4836.51	0.88181	9930.72	0.88138	5809.57	0.88081	5323.7	0.88193	5660.81	0.88166	704.428	0.88079	732.339	0.88213	705.021	0.88205	923.26	0.88194	978.632	0.88106	972.002	0.88188	10174.1	0.88779	9813.21	0.88539	9978.2	0.8824	14665.6	0.88177	14269.2	0.83573	14872.8
0.88404	2598.59	0.885	2636.25	0.88363	2507.9	0.88276	2631.04	0.88112	2375.49	0.84807	2645.07	0.44018	4957.58	0.44061	4507.25	0.46823	4835.78	0.88128	9928.48	0.88289	5820.54	0.88276	5343.07	0.88414	5670.71	0.88279	711.614	0.88246	733.15	0.88301	699.815	0.88289	920.192	0.88326	976.057	0.88368	967.556	0.88414	10184.7	0.89022	9838.74	0.88833	9988.78	0.88462	14686.4	0.88444	14319.7	0.83671	14869.7
0.88644	2594.9	0.88578	2629.47	0.88576	2504.29	0.88438	2618.13	0.88259	2375.53	0.85054	2653.41	0.44107	4969.02	0.441	4517.93	0.46852	4843.5	0.88335	9956.71	0.8842	5824.62	0.88513	5345.34	0.88476	5679.97	0.88632	714.141	0.88498	732.123	0.88616	697.586	0.88538	922.379	0.88432	979.088	0.88556	975.303	0.88491	10200.2	0.89162	9842.99	0.8902	9993.66	0.88514	14706	0.88539	14305	0.83564	14860.4
0.88681	2591.59	0.88745	2624.26	0.88734	2504.63	0.8857	2618.2	0.8849	2378.79	0.85237	2644.82	0.44288	4976.54	0.4412	4529.86	0.4696	4852.05	0.88664	9973.19	0.88663	5843.72	0.88586	5351.65	0.88715	5700.63	0.88632	710.573	0.88648	731.906	0.88711	704.563	0.8875	918.654	0.88747	975.669	0.88585	976.581	0.88696	10206.2	0.89359	9835.87	0.89161	9999.75	0.88758	14745.5	0.88685	14309.9	0.83537	14857.2
0.88839	2592.63	0.88897	2625.33	0.88803	2504.93	0.88769	2622.4	0.88704	2374.81	0.8537	2644.27	0.44372	4991.48	0.44219	4542.91	0.47029	4862.76	0.8879	9987.33	0.8879	5849.03	0.88725	5364.56	0.88841	5704.22	0.88738	711.835	0.88776	741.487	0.88776	706.668	0.89	923.68	0.88814	981.277	0.88807	974.641	0.88795	10219.1	0.89433	9835.15	0.89229	10008.1	0.88895	14737	0.88837	14334.2	0.8363	14850.8
0.89051	2592.64	0.88981	2621.76	0.88957	2508.52	0.88898	2617.86	0.88769	2375.57	0.85583	2647.34	0.44472	4995.36	0.44223	4546.88	0.47121	4875.75	0.88788	10015.8	0.88861	5858.22	0.88998	5384.61	0.88946	5714.05	0.89083	719.395	0.88859	733.354	0.89136	700.688	0.89088	921.534	0.88963	974.85	0.89061	978.261	0.89072	10208	0.89632	9874.6	0.8946	10013.6	0.89086	14747.3	0.89001	14366	0.83628	14838.4
0.89095	2588.98	0.89113	2629.3	0.89176	2511.74	0.89127	2621.78	0.89063	2384.76	0.85754	2652.77	0.44517	5002.19	0.4442	4555.33	0.47297	4884.63	0.89111	10025.8	0.89131	5881.27	0.8911	5386.75	0.89193	5724.95	0.89288	716.006	0.89006	740.515	0.89211	706.92	0.89148	926.774	0.89169	977.881	0.89101	978.162	0.89203	10211.5	0.89799	9866.18	0.89604	10012.4	0.89165	14790.3	0.89135	14388.2	0.83528	14828.7
0.89234	2594.6	0.89279	2630.15	0.89322	2507.71	0.89253	2634.64	0.89202	2382.11	0.85844	2646.55	0.44577	5016.87	0.44508	4565.16	0.47212	4892.59	0.89286	10047.3	0.89378	5888.98	0.89281	5390.36	0.89358	5728.47	0.89443	723.754	0.89276	740.141	0.89351	709.028	0.89358	925.037	0.89324	978.38	0.89413	976.227	0.89365	10230.5	0.89928	9868.11	0.89804	10041.9	0.89441	14790.7	0.8937	14409.1	0.83539	14830.7
0.8948	2594.32	0.89581	2626.02	0.89522	2519.42	0.8941	2622.14	0.8929	2380.75	0.85899	2659.2	0.44627	5028.78	0.44573	4571.43	0.47296	4901.25	0.89372	10062.6	0.89449	5896.46	0.89454	5401.84	0.89432	5740.83	0.89452	726.146	0.89404	743.78	0.89453	710.109	0.89554	929.601	0.89354	984.925	0.89486	980.785	0.89492	10241.1	0.90124	9889.87	0.90048	10046.7	0.89557	14787.5	0.89525	14422.1	0.83663	14836.3
0.8957	2592.15	0.89632	2631.92	0.89696	2513.35	0.89667	2617.63	0.89533	2375.74	0.8634	2656.06	0.44754	5036.21	0.44624	4581.23	0.47432	4918.88	0.89611	10090.6	0.89688	5904.11	0.89573	5410.13	0.8962	5758.05	0.89675	723.153	0.89589	736.936	0.89779	713.872	0.89741	924.546	0.89727	977.464	0.89598	971.503	0.89705	10250.1	0.903	9892.62	0.90169	10043.4	0.89775	14832.1	0.89708	14428.1	0.83567	14820.4
0.89803	2596.92	0.89847	2627.74	0.89837	2512.54	0.89719	2618.19	0.89713	2383.92	0.86381	2646.53	0.44939	5044.93	0.44681	4590.04	0.47606	4926.13	0.89722	10097.8	0.89718	5912.84	0.89793	5424.47	0.89781	5757.61	0.8978	715.603	0.89871	743.801	0.89868	706.494	0.90039	925.284	0.89854	981.959	0.89782	983.392	0.89762	10265.6	0.90451	9897.03	0.90271	10054.8	0.89882	14810.6	0.89839	14441.6	0.83621	14817.8
0.8985	2600.96	0.90064	2636.18	0.89905	2509.8	0.89883	2636.86	0.89808	2383.2	0.86479	2651.46	0.45032	5051.68	0.44924	4609.5	0.47688	4930.06	0.89876	10130.6	0.89985	5921.74	0.9004	5425.44	0.89982	5777.56	0.89981	722.633	0.89921	744.63	0.89989	715.961	0.90095	926.946	0.89989	985.836	0.89924	978.569	0.89979	10275.9	0.90545	9906.2	0.90477	10061.2	0.90061	14801.8	0.8996	14464.5	0.83635	14812.1
0.90125	2610.02	0.9022	2632.24	0.90188	2515.96	0.90169	2620.71	0.89956	2373.74	0.86712	2661.93	0.45032	5048.98	0.45022	4607.69	0.47692	4935.42	0.9019	10138.5	0.9026	5936.74	0.90091	5437.05	0.90174	5790.16	0.90249	721.594	0.90043	751.301	0.90133	713.911	0.90121	926.487	0.90112	985.795	0.90138	986.484	0.90186	10260	0.90766	9921.4	0.90627	10064	0.90178	14821.3	0.90205	14488.5	0.83548	14820.7
0.90356	2607.95	0.90411	2629.07	0.90386	2510.05	0.90361	2623.36	0.90172	2374.55	0.86878	2655.75	0.45032	5062.04	0.45055	4609.67	0.47867	4946.97	0.90263	10153.8	0.90355	5947.25	0.90378	5457.72	0.9038	5784.39	0.903	721.878	0.90268	745.591	0.90321	705.654	0.90579	929.606	0.90374	978.897	0.90279	976.878	0.90304	10272.4	0.91055	9937.27	0.9079	10078.5	0.90468	14864.9	0.90304	14494.6	0.83533	14819.2
0.90482	2605.07	0.90624	2631.14	0.90496	2512.81	0.90417	2627.03	0.90291	2384.61	0.87012	2653.27	0.4515	5080.41	0.45124	4617.45	0.47921	4952.7	0.9036	10169.3	0.90464	5959.91	0.90405	5462.16	0.9041	5804.12	0.90534	725.547	0.90385	744.523	0.90447	713.968	0.90642	924.15	0.90455	981.26	0.90438	981.945	0.9056	10299.5	0.91112	9924.08	0.9095	10092.2	0.9055	14869.9	0.90632	14510.9	0.83633	14809
0.90761	2605.3	0.9072	2632.48	0.90638	2509.15	0.90665	2617.54	0.90448	2387.34	0.87165	2651.48	0.45266	5086.26	0.45179	4627.21	0.47959	4960.13	0.90577	10202.1	0.90629	5974.31	0.90589	5478.76	0.90689	5813.49	0.90679	726.016	0.90596	744.375	0.90754	711.821	0.90727	932.186	0.90641	985.324	0.9063	984.502	0.90754	10291.8	0.91189	9925.51	0.9112	10098.5	0.9063	14901.8	0.9066	14510.7	0.8362	14790
0.90932	2600.26	0.90939	2639.86	0.90855	2508.5	0.90904	2612.82	0.90654	2384.87	0.87471	2645.84	0.45471	5097.45	0.45219	4641.85	0.48081	4972.53	0.9081	10215.6	0.90853	5973.92	0.90792	5483.67	0.90868	5824.02	0.90837	724.516	0.90683	748.882	0.90879	713.331	0.91031	933.476	0.90884	986.508	0.90926	985.747	0.90815	10300.6	0.91414	9954.2	0.91406	10075.5	0.90855	14924.9	0.90855	14557.2	0.83476	14780.3
0.9109	2593.88	0.91167	2632.91	0.90932	2505.77	0.90854	2619.91	0.90802	2385.76	0.87566	2648.14	0.45459	5101.72	0.45323	4651.16	0.48151	4981.53	0.90821	10233.3	0.90938	5987.78	0.90977	5495.73	0.90891	5839.79	0.90948	726.788	0.90942	749.292	0.9105	718.024	0.91159	928.286	0.91039	986.957	0.90955	984.626	0.91045	10312.5	0.91659	9950.6	0.91424	10105.4	0.91072	14930.2	0.91009	14565.6	0.83562	14779.8
0.91149	2587.31	0.91206	2632.39	0.91059	2517.95	0.91048	2633.29	0.91013	2390.15	0.87698	2655.02	0.45508	5113.24	0.45387	4654.85	0.48158	4995.56	0.91117	10247.9	0.91059	6004.44	0.91075	5505.14	0.91182	5851.2	0.913	729.475	0.91063	747.731	0.91103	719.472	0.91172	936.638	0.91137	985.607	0.91156	983.822	0.91147	10326.5	0.91814	9961.37	0.91674	10125	0.91214	14938.6	0.91131	14582.3	0.83518	14775.9
0.91239	2585.15	0.91409	2638.04	0.91367	2511.1	0.9125	2624.18	0.91198	2380.11	0.87785	2668.49	0.45613	5127.37	0.45504	4661.2	0.48305	5005.58	0.91313	10263.9	0.91306	6003.22	0.91331	5502.94	0.91344	5854.01	0.91465	724.553	0.91235	750.754	0.91377	720.002	0.91467	932.679	0.91328	985.726	0.91276	986.59	0.91354	10333.7	0.91948	9978.64	0.91854	10114.2	0.91472	14994.3	0.91423	14623.6	0.83518	14774.5
0.91319	2589.58	0.91538	2640.69	0.91497	2512.8	0.91379	2628.56	0.91244	2378.32	0.88152	2664.62	0.45636	5134.25	0.45614	4671.37	0.48426	5010.73	0.91394	10284.3	0.91394	6022.25	0.91429	5520.84	0.91445	5866.1	0.91484	741.777	0.91482	751.43	0.91445	717.052	0.91702	932.997	0.91441	994.948	0.91505	985.104	0.91498	10343.8	0.9219	9967.66	0.92004	10126.1	0.91595	14979.7	0.91462	14616.5	0.83545	14777.9
0.9161	2594.31	0.91802	2637.52	0.91601	2515.01	0.91708	2630.19	0.91491	2385.41	0.88282	2655.47	0.45741	5140.69	0.45622	4688.82	0.48456	5015.56	0.91643	10317.3	0.91609	6027.69	0.91574	5526.23	0.91738	5873.46	0.9172	729.124	0.91602	751.283	0.91742	720.147	0.9177	935.152	0.91773	991.477	0.91673	983.872	0.91675	10353.6	0.92334	9973.32	0.92089	10152.5	0.91682	15006.8	0.91742	14614.6	0.83574	14789.5
0.91687	2593.52	0.9197	2636.03	0.91762	2518.47	0.91835	2625.93	0.91739	2384.78	0.88403	2647.66	0.459	5148.92	0.45724	4690.35	0.48661	5028.88	0.91742	10330.6	0.91872	6040.86	0.9186	5542.46	0.91784	5879.68	0.91727	740.096	0.91778	758.288	0.91753	721.727	0.91936	936.139	0.91937	992.635	0.91803	986.62	0.91864	10366.9	0.92414	9983.16	0.92407	10138.3	0.91992	15024.3	0.91742	14638.5	0.83541	14789.4
0.91927	2591.08	0.92165	2631.75	0.91994	2516.94	0.91973	2620.96	0.91745	2390.71	0.88656	2651.84	0.45979	5159.14	0.45744	4698.77	0.48723	5043.67	0.91936	10345.4	0.91925	6053.72	0.91857	5554.78	0.91964	5900.42	0.91985	733.302	0.91839	757.585	0.91997	724.142	0.92118	938.96	0.9202	992.831	0.92072	985.309	0.92172	10360.2	0.92751	10021.2	0.92553	10145	0.92108	15031.9	0.92018	14675	0.83552	14778.6
0.91996	2600.72	0.92386	2635.58	0.92134	2516.29	0.92089	2630.04	0.92057	2382.52	0.8871	2647.88	0.46124	5169.24	0.4597	4712.08	0.48763	5046.09	0.92114	10360	0.92128	6060.62	0.92111	5557.75	0.92268	5913.45	0.92263	736.454	0.92024	755.374	0.92183	728.483	0.92241	935.659	0.92052	990.851	0.92067	984.877	0.92221	10351.9	0.92933	10002.6	0.92586	10147	0.92225	15039.8	0.92147	14678.2	0.83505	14777.4
0.92221	2599.13	0.92419	2631.59	0.92331	2515.75	0.92304	2629.68	0.92188	2387.9	0.88868	2662.66	0.46126	5171.48	0.46047	4714.85	0.48825	5052.71	0.92251	10377.7	0.92318	6078.97	0.92299	5564.28	0.92364	5912.82	0.92357	735.325	0.9235	754.955	0.93179	-1.80546	0.92436	940.883	0.92363	987.016	0.92439	988.185	0.92233	10387.7	0.9293	9998.13	0.92812	10186.6	0.92307	15089.8	0.92314	14706	0.8357	14779.4
0.92377	2603.24	0.92525	2624.02	0.9258	2516.82	0.9246	2613.82	0.92297	2376.77	0.89005	2668.82	0.46122	5175.1	0.46124	4716.64	0.48903	5066.55	0.92375	10388.1	0.92523	6075.7	0.92444	5580.79	0.92526	5919.07	0.92517	735.009	0.92354	761.046	0.93241	1.11992	0.92633	940.969	0.92392	989.089	0.92545	986.12	0.92559	10389.7	0.93132	10028.6	0.93045	10170	0.92546	15075.2	0.92582	14726.5	0.83483	14779.9
0.92647	2603.97	0.92734	2620.41	0.92722	2515.09	0.92572	2621.41	0.92385	2385.43	0.89249	2658.31	0.4625	5190.8	0.46085	4724.76	0.49006	5072.81	0.92593	10420.3	0.926	6100.14	0.92604	5594.54	0.92608	5943.06	0.92557	733.236	0.92566	762.466	0.9324	0.7391	0.92783	941.48	0.92689	990.705	0.92591	990.787	0.92742	10396.6	0.93299	10011.8	0.93103	10177.5	0.92681	15084.3	0.92692	14704.9	0.83547	14769.7
0.9276	2603.64	0.92835	2626.77	0.92826	2515.09	0.92702	2635.13	0.92683	2386.94	0.89495	2648.57	0.46376	5204.89	0.46134	4734.38	0.49012	5082.82	0.92828	10433.6	0.92808	6100.34	0.92711	5596.39	0.9286	5949.48	0.92792	741.166	0.92853	763.42	0.93009	0.96103	0.92853	941.102	0.92827	993.916	0.92767	987.78	0.92782	10409.8	0.93476	10008.9	0.93519	10209	0.92949	15104	0.92806	14727.9	0.83619	14772.9
0.92957	2607.58	0.92993	2623.56	0.92955	2509.98	0.92918	2630.94	0.92837	2389.62	0.89494	2645.8	0.46451	5208.65	0.46255	4740.47	0.49199	5092.26	0.92837	10450.2	0.92957	6114.52	0.9299	5616.95	0.92897	5961.18	0.93078	738.386	0.92905	759.157	0.92886	1.60867	0.93124	941.071	0.92953	995.387	0.93033	989.789	0.93034	10414.5	0.93547	10049	0.93388	10199.3	0.93085	15107.9	0.92994	14780.3	0.83586	14777.4
0.93097	2605.68	0.93141	2633.34	0.93237	2518.72	0.93143	2630.3	0.92974	2393.67	0.89834	2670.69	0.46473	5217.82	0.46311	4756.71	0.49202	5099.05	0.93063	10478.9	0.93103	6132.43	0.93092	5615.76	0.93131	5970.05	0.93208	742.813	0.93009	763.888	0.92858	7.71331	0.93344	945.793	0.93064	995.15	0.93142	988.827	0.93201	10397.1	0.93782	10052.1	0.93651	10199.4	0.93255	15133.2	0.93152	14787.5	0.83635	14770
0.93385	2606.3	0.93352	2639.32	0.93341	2524.83	0.93283	2624.99	0.93219	2382.01	0.89948	2652.5	0.46581	5230.63	0.4644	4761.05	0.49221	5106.78	0.93322	10488	0.9342	6140.32	0.93246	5624.01	0.93359	5983.07	0.93305	739.162	0.93409	763.626	0.92855	-5.60032	0.93551	937.093	0.93399	996.02	0.93279	989.651	0.93298	10411.4	0.93854	10040.4	0.93801	10234.6	0.93476	15170.3	0.93286	14805.1	0.83451	14761
0.9356	2608.65	0.93515	2635.6	0.93393	2516.66	0.93422	2624.12	0.93283	2386.29	0.90075	2660.72	0.46702	5238.19	0.4659	4768.54	0.49357	5130.3	0.93419	10505.4	0.93472	6146.58	0.93451	5638.35	0.93468	5987.98	0.93512	746.281	0.93419	764.526	0.92818	-6.002	0.93659	941.952	0.93403	990.161	0.93556	985.612	0.93551	10458.6	0.94087	10051.9	0.93989	10234.8	0.93524	15179.7	0.93421	14791	0.83573	14758.9
0.93755	2605.1	0.9371	2637.86	0.93692	2525.25	0.93575	2622.91	0.93385	2391.97	0.90148	2663.72	0.46783	5255.2	0.46597	4779.08	0.49473	5133.6	0.93596	10531.1	0.93648	6162.74	0.93517	5645.1	0.93649	6009.28	0.93621	746.758	0.93639	764.928	0.9282	-0.70976	0.93745	943.491	0.93693	996.013	0.93554	995.151	0.93771	10437.8	0.94294	10073.3	0.9408	10226.8	0.9372	15195.4	0.93706	14826	0.83553	14757.5
0.93885	2601.36	0.93807	2640.35	0.9386	2518.55	0.93825	2627.95	0.9369	2391.91	0.90453	2672.25	0.46841	5264.67	0.46709	4784.61	0.49612	5143.88	0.93734	10553.3	0.93799	6169.15	0.93732	5655.92	0.93824	6007.99	0.93742	743.739	0.93801	769.094	0.92738	-0.53886	0.93901	939.996	0.93901	997.268	0.93865	986.969	0.93944	10448.3	0.94513	10065.2	0.94373	10228.7	0.93836	15214.9	0.93849	14841.4	0.83663	14758.6
0.94076	2604.06	0.94068	2637.65	0.93886	2519.82	0.93924	2633.56	0.93823	2380.46	0.90565	2657.28	0.46956	5272.99	0.46729	4799.11	0.49605	5153.44	0.93998	10570.3	0.9394	6171.5	0.93903	5667.57	0.94016	6022.14	0.93983	744.348	0.939	768.967	0.9261	1.48574	0.9405	941.813	0.94019	993.443	0.93936	991.123	0.9403	10444.6	0.9455	10086.1	0.94444	10245.6	0.94161	15225.3	0.94013	14868	0.83523	14763.3
0.94235	2596.12	0.94203	2645.8	0.94204	2522.87	0.94004	2628.98	0.94025	2392	0.90646	2654.56	0.47095	5269.23	0.46863	4806.64	0.49739	5158.63	0.93997	10589.3	0.94104	6191.46	0.94358	5682.54	0.94216	6031.04	0.94252	749.608	0.94108	764.848	0.92612	-2.506	0.94168	937.723	0.94153	998.852	0.94136	993.805	0.94204	10470.1	0.94762	10079.8	0.94658	10259.6	0.94227	15238.7	0.9414	14898	0.83461	14763.7
0.94342	2600.21	0.94371	2640.32	0.94308	2518.85	0.94322	2630.98	0.94237	2387.57	0.90959	2656.66	0.47146	5281.32	0.47049	4820.52	0.49937	5165.53	0.94319	10598.8	0.94329	6204.38	0.94431	5683.02	0.94331	6043.01	0.94344	749.618	0.94318	771.743	0.92472	-1.89049	0.94205	942.434	0.94205	995.171	0.94351	998.471	0.94338	10467	0.94997	10082.6	0.94844	10250.7	0.94338	15282	0.94329	14905.9	0.83496	14755.4
0.94507	2598.34	0.94628	2647.29	0.94429	2523.3	0.94413	2623.32	0.94349	2375.28	0.91041	2655.95	0.47204	5285.29	0.47122	4826.76	0.49999	5172.68	0.94405	10604.2	0.94432	6205.59	0.94428	5692.35	0.94456	6049.62	0.94526	751.607	0.94558	778.219	0.92561	0.32214	0.94689	944.59	0.94422	994.973	0.94452	989.447	0.94541	10490.6	0.95088	10086.3	0.94935	10280	0.94598	15306.8	0.9449	14901.3	0.83752	14757
0.94674	2598	0.94711	2646.1	0.94721	2519.51	0.94595	2627.9	0.94365	2392.96	0.91199	2667.38	0.47215	5296.19	0.472	4836.3	0.49997	5180.78	0.94511	10634.9	0.94608	6222.56	0.94653	5713.17	0.94562	6063.04	0.94748	748.91	0.94615	770.951	0.92582	5.08241	0.94754	945.332	0.94636	1000.53	0.94642	994.699	0.94663	10508.1	0.95339	10104.1	0.95185	10283.2	0.94707	15303.8	0.94602	14919.8	0.83523	14754
0.94729	2600.37	0.95008	2636.67	0.94886	2520.52	0.94749	2631.29	0.94752	2394.35	0.91523	2667.12	0.47427	5310.88	0.47172	4843.03	0.49952	5191.38	0.94741	10660.8	0.94825	6232.99	0.94842	5715.35	0.94819	6077.6	0.94806	747.096	0.94687	780.051	0.92688	1.3344	0.94774	950.169	0.94924	999.339	0.94758	1003.19	0.949	10493.6	0.95457	10110.3	0.95401	10272.5	0.94839	15322.3	0.94737	14974	0.83633	14749.1
0.94979	2598.74	0.95107	2636.29	0.94977	2521.53	0.94926	2621.51	0.94876	2378.85	0.91553	2660.53	0.47527	5319.19	0.47277	4856.73	0.50194	5194.27	0.94923	10670.6	0.95028	6242.43	0.94971	5728.47	0.94917	6080.02	0.95008	754.493	0.94978	774.978	0.92537	1.40732	0.95039	949.409	0.94927	1003.4	0.95001	995.471	0.95049	10493.8	0.95698	10116.6	0.95447	10281	0.95055	15331.8	0.95013	14968.9	0.8363	14742.5
0.95137	2605.05	0.95352	2641.38	0.95113	2526.8	0.95032	2637.4	0.94854	2389.16	0.91667	2664.27	0.47527	5326.84	0.4753	4862.96	0.50287	5206.53	0.95086	10692.5	0.95031	6254.74	0.95123	5739.14	0.95207	6100.11	0.9515	749.992	0.95107	777.082	0.92554	-1.66036	0.9521	946.433	0.95081	1000.48	0.95127	991.326	0.95094	10522.4	0.95826	10111.4	0.95636	10313.3	0.95281	15351.9	0.95156	14979.7	0.83592	14726.9
0.95357	2600.56	0.95439	2639.51	0.95492	2519.51	0.95258	2631.31	0.95261	2398.45	0.91926	2673.56	0.47551	5337.55	0.47574	4862.16	0.50318	5214.73	0.95251	10715.4	0.95254	6263.21	0.95284	5740.71	0.95399	6097.48	0.95393	754.053	0.95247	779.495	0.92444	0.59139	0.95258	950.469	0.9527	1000.12	0.95381	997.394	0.95345	10533.1	0.95941	10107.5	0.95902	10318.1	0.95396	15380.9	0.9532	15024.5	0.83493	14724.9
0.95419	2602.26	0.95622	2634.46	0.955	2505.87	0.95465	2621.25	0.95348	2390.13	0.92041	2670.26	0.47635	5348.56	0.47527	4867.7	0.50339	5227.42	0.95391	10729	0.95552	6277.78	0.95416	5750.11	0.9549	6108.8	0.94771	1.45808	0.95538	776.447	0.92472	-5.67017	0.95753	953.278	0.95463	999.873	0.95568	989.539	0.95502	10538.4	0.96241	10135.9	0.95919	10319.4	0.95546	15380.6	0.95609	15021.6	0.83377	14737.1
0.95585	2601.32	0.95729	2638.51	0.95558	2502.98	0.95548	2634.75	0.9542	2397.49	0.92192	2665.68	0.47723	5359.58	0.47633	4881.18	0.50446	5241.68	0.95521	10754.7	0.95639	6284.72	0.95641	5763.41	0.95625	6125.77	0.94577	-3.66699	0.9579	0.51968	0.92418	-7.08401	0.95817	953.319	0.95562	1004.35	0.95605	996.409	0.95642	10555.2	0.96339	10131.7	0.96138	10327.6	0.9569	15395.3	0.95686	15013.4	0.83747	14740.9
0.95926	2601.44	0.95912	2637.08	0.95805	2530.83	0.95845	2633.35	0.95752	2395.9	0.92361	2662.24	0.47925	5367.13	0.47634	4891.47	0.50567	5252.48	0.95692	10772.8	0.95802	6302.59	0.95836	5777.85	0.95822	6136.08	0.94678	1.72686	0.95582	2.51727	0.92434	-2.97111	0.9582	949.588	0.95765	998.469	0.95815	996.438	0.95844	10546.4	0.96358	10145.1	0.96359	10323.9	0.95834	15410.8	0.95788	15054.3	0.83511	14748.7
0.96004	2602.65	0.96072	2638.52	0.96032	2527.45	0.95925	2631.65	0.95867	2386.86	0.92535	2665.5	0.47887	5374.1	0.47795	4901.68	0.50664	5259.57	0.95832	10788.9	0.95963	6304.43	0.95991	5787.52	0.95969	6140.35	0.94734	-5.78528	0.95564	2.26107	0.92486	0.52247	0.95946	949.309	0.96071	1005.33	0.96108	994.627	0.96024	10540.4	0.96618	10172.5	0.96459	10336.9	0.96056	15408.4	0.96042	15089	0.83583	14746.2
0.96229	2602.58	0.96336	2641.6	0.96228	2531.43	0.96062	2625.8	0.95959	2392.42	0.92717	2673.01	0.48135	5383.25	0.47998	4910.38	0.50692	5265.05	0.96024	10807.8	0.96104	6317.75	0.9616	5791.29	0.96069	6160.19	0.94791	0.8692	0.95581	-1.94255	0.92436	-1.14674	0.96233	953.299	0.96151	994.829	0.96161	996.411	0.96143	10555.7	0.96904	10158.4	0.96707	10355.2	0.96149	15440.7	0.9614	15100.2	0.8348	14736.8
0.96395	2599.7	0.96477	2630.17	0.96444	2533.59	0.96365	2628.97	0.96038	2400.38	0.92895	2668.43	0.48114	5386.45	0.48129	4915.28	0.50835	5278	0.96281	10821.1	0.96355	6332.58	0.96249	5803.56	0.96195	6168	0.94812	2.51401	0.95571	-1.39615	0.9252	-3.75016	0.96344	948.196	0.96295	1000.69	0.9625	1003.02	0.96264	10576.5	0.97018	10147.5	0.96838	10356.1	0.96352	15480.9	0.96323	15088.2	0.83628	14741.1
0.96528	2594.12	0.96515	2626.51	0.96602	2515.71	0.96422	2619.55	0.96328	2398.42	0.93038	2669.73	0.48113	5401.29	0.48167	4928.37	0.50958	5285.54	0.9641	10828.7	0.96454	6329.67	0.96451	5815.67	0.96498	6170.94	0.94846	-0.42338	0.95582	1.80854	0.92356	-1.70888	0.96458	951.56	0.96443	1006.93	0.96426	1001.6	0.96458	10590.6	0.97071	10167.9	0.97	10355.5	0.96522	15502.1	0.96532	15153.3	0.83563	14727.6
0.96609	2605.43	0.96696	2627.15	0.96644	2505.83	0.96621	2626.77	0.96442	2395.49	0.93228	2662.23	0.4829	5414.75	0.48137	4934.02	0.51029	5290.44	0.96534	10863.5	0.96596	6356.22	0.96594	5829.39	0.96591	6186.65	0.94941	0.74748	0.95541	-0.77616	0.92362	-4.67971	0.96836	954.864	0.9667	1004.1	0.96676	998.829	0.9664	10586	0.97298	10183.7	0.97203	10375.5	0.96831	15508	0.96745	15130	0.83634	14730.1
0.96842	2610.14	0.96797	2633.46	0.96763	2513.93	0.96804	2637.13	0.9673	2401.63	0.93324	2651.83	0.48455	5420.72	0.48185	4944.98	0.51048	5294.1	0.96736	10888.2	0.96804	6364.03	0.96749	5834	0.96856	6204.87	0.95056	-5.31645	0.95642	-2.71918	0.92343	-1.72174	0.96887	954.283	0.96967	1003.09	0.96747	1004.34	0.96859	10599.5	0.97484	10195	0.97282	10381.7	0.96924	15513.2	0.96827	15160.9	0.83529	14721.4
0.97006	2610.74	0.96858	2631.29	0.96999	2524.18	0.96873	2629.39	0.96891	2389.33	0.93539	2660.82	0.48544	5416.99	0.48277	4958.46	0.51106	5308.85	0.9693	10895.4	0.96935	6373.7	0.96948	5836.79	0.97069	6206.18	0.95054	-2.99206	0.95635	-2.07825	0.92337	-0.07525	0.97003	956.599	0.96939	997.367	0.97092	1005.09	0.97044	10605	0.97663	10195.3	0.9758	10384.3	0.97065	15541.9	0.96974	15192.1	0.83526	14725.3
0.97092	2608.94	0.97114	2636.02	0.9716	2532.67	0.97074	2627.08	0.96912	2392.89	0.93628	2675.76	0.48624	5428.99	0.48561	4970.84	0.51225	5319.85	0.97069	10913.6	0.97057	6382.75	0.97115	5856.99	0.97157	6213.53	0.95078	2.17753	0.95627	5.43306	0.92361	3.26931	0.97292	953.244	0.97152	1007.8	0.97174	999.33	0.97194	10610.3	0.97777	10203.3	0.97672	10378.4	0.97304	15555.8	0.9724	15201.1	0.83494	14726.8
0.97275	2598.87	0.97254	2635.45	0.97338	2534.82	0.97265	2635.23	0.97207	2400.79	0.93961	2677.73	0.48589	5429.39	0.48623	4972.89	0.51331	5321.45	0.97345	10933.2	0.97398	6393.92	0.9722	5854.07	0.97221	6228.19	0.95056	-4.10033	0.95594	2.74163	0.92268	-4.17009	0.97428	958.155	0.9734	1005.76	0.97232	1001.34	0.97346	10620.2	0.98056	10202.5	0.977	10412.1	0.97352	15595.1	0.97366	15199.3	0.83576	14722.4
0.9741	2599.65	0.97435	2644.26	0.97515	2529.28	0.97362	2629.52	0.9727	2392.6	0.94058	2667.6	0.48602	5448.15	0.48673	4977.47	0.5147	5334.67	0.97464	10942.8	0.97561	6403.98	0.974	5866.16	0.97477	6243.48	0.95162	1.65487	0.95537	-10.0306	0.92296	2.81101	0.97692	958.252	0.97452	1007.85	0.97473	998.497	0.97544	10636.2	0.98092	10197.9	0.97911	10419.4	0.97497	15610.4	0.97459	15224.1	0.83505	14720.2
0.97458	2600.74	0.97748	2650.52	0.97696	2534.39	0.97598	2631.08	0.97451	2395.43	0.94162	2672.86	0.48668	5459.72	0.48672	4987.08	0.51487	5343.19	0.97463	10971.2	0.97543	6404.75	0.97639	5883.67	0.9763	6247.62	0.95086	0.13858	0.95514	1.96323	0.92332	-2.1494	0.97839	959.465	0.97529	1005.68	0.97637	1006.11	0.97676	10627.7	0.98249	10237.6	0.98278	10409.6	0.97786	15622.2	0.97703	15243.3	0.83687	14721.9
0.97711	2606.88	0.97989	2645.4	0.97805	2519.92	0.97803	2630.73	0.97651	2397.64	0.9444	2673.12	0.48874	5473.44	0.48726	4990.95	0.51534	5359.04	0.97926	10994.9	0.97873	6425.65	0.97816	5895.2	0.97814	6257.28	0.95222	2.32793	0.9561	1.25859	0.92304	-4.95259	0.97959	961.235	0.97896	1005.68	0.97774	996.531	0.97903	10620.5	0.98452	10241.2	0.98294	10401.6	0.97923	15624.2	0.97752	15262.7	0.83571	14719
0.97941	2608.89	0.98083	2644.46	0.97977	2519.43	0.97857	2628.09	0.97876	2399.84	0.94573	2663.33	0.48984	5473.58	0.48784	5004.36	0.51721	5364.39	0.97894	11005.7	0.98002	6433.3	0.97917	5900.86	0.97934	6277.18	0.95243	-3.13837	0.95591	-1.85072	0.92312	-1.44942	0.98154	960.226	0.98002	1005.73	0.98065	1005.73	0.97924	10637.8	0.98624	10233.2	0.98443	10437.8	0.98069	15652.5	0.97948	15285.4	0.83545	14724.5
0.98158	2607.91	0.98327	2642.46	0.98128	2528.24	0.98064	2630.83	0.97901	2393.6	0.9462	2669.14	0.49039	5488.87	0.48937	5018.38	0.51771	5371.91	0.98053	11024	0.98151	6451.61	0.98139	5912.76	0.98144	6281.4	0.95257	-0.55432	0.9563	2.98023	0.92303	1.08806	0.98268	958.852	0.98058	1012.88	0.98171	1005.38	0.98173	10665	0.9877	10252.5	0.98607	10448.8	0.98149	15658.8	0.98128	15309.8	0.83523	14718.8
0.98256	2608.91	0.98411	2638.65	0.98295	2533.53	0.98358	2626.06	0.98227	2402.08	0.9494	2673.2	0.49111	5490.5	0.49059	5024.14	0.51792	5381.85	0.982	11044	0.98482	6460.73	0.98298	5916.13	0.98316	6289.01	0.95283	1.62683	0.95654	-5.01564	0.92278	-3.48715	0.98569	960.375	0.98423	1010.72	0.98247	1002.08	0.9835	10670.5	0.98915	10254.1	0.98869	10459.9	0.98366	15709.7	0.98372	15311	0.8358	14718.5
0.98458	2606.35	0.98424	2638.09	0.98517	2524.87	0.98398	2628.98	0.98378	2397.51	0.95102	2663.51	0.49206	5504.44	0.49162	5032.6	0.51818	5392.2	0.98394	11054.2	0.98462	6469.39	0.98489	5926.17	0.98437	6297.88	0.95282	-5.92805	0.95589	1.56062	0.92413	-3.83779	0.98609	958.577	0.98537	1012.89	0.98582	1008.95	0.98447	10676.5	0.99118	10255.6	0.98976	10453.2	0.98626	15721.5	0.98512	15320.8	0.83642	14712.3
0.98662	2602.24	0.98734	2636.93	0.9855	2530.16	0.98583	2631.17	0.98456	2395.56	0.95171	2667.12	0.49147	5519.52	0.49145	5032.53	0.52074	5403.75	0.98538	11079.2	0.98723	6469.21	0.9857	5940.37	0.98607	6318.2	0.95282	-2.85599	0.95662	-4.17102	0.92289	-7.46287	0.98797	961.149	0.98719	1009.98	0.98593	1005.8	0.98743	10682.6	0.99311	10260.9	0.99187	10472.5	0.98773	15733.7	0.98648	15343.9	0.83632	14712.4
0.98808	2601.26	0.98843	2639.49	0.98947	2528.25	0.98721	2637.42	0.98586	2408.8	0.95392	2675.62	0.49345	5528.37	0.4919	5043.09	0.52123	5411.36	0.98782	11102.8	0.98737	6480.24	0.98791	5954.9	0.98858	6321.5	0.95283	-4.35337	0.95552	-3.1814	0.92347	-3.43574	0.98882	961.967	0.9889	1011.94	0.98757	1009.7	0.98802	10686.8	0.99341	10291.7	0.99344	10470.7	0.9891	15742.8	0.98772	15371.8	0.83511	14707.5
0.98972	2603.9	0.99077	2644.96	0.99023	2526.44	0.98945	2632.73	0.9886	2395.09	0.95565	2675.81	0.49512	5535.19	0.4923	5056.46	0.52119	5421.64	0.98944	11105.6	0.99027	6495.57	0.98957	5956.09	0.99017	6331.5	0.95291	3.38601	0.95692	-2.23517	0.92341	2.64943	0.99123	962.426	0.99115	1013.61	0.9897	1004.62	0.99013	10673.7	0.99662	10291.5	0.99493	10468.6	0.99096	15764.3	0.99003	15412.6	0.83499	14705.6
0.99062	2604.47	0.99258	2642.49	0.99022	2521.49	0.99074	2635.63	0.98939	2394.16	0.95735	2673.3	0.49653	5540.9	0.49406	5062.53	0.52207	5428.09	0.99033	11135	0.99115	6513.51	0.99023	5970.22	0.99087	6343.93	0.95282	0.09062	0.95583	1.78143	0.92279	5.69196	0.99256	964.021	0.99127	1009.4	0.99135	1008.79	0.9914	10714.5	0.9983	10280.2	0.99738	10509.5	0.99324	15783.5	0.99146	15402	0.83581	14705
0.99319	2606.39	0.99401	2639.64	0.994	2536.51	0.99316	2634.68	0.99082	2413.01	0.95792	2681.28	0.49642	5549.76	0.49553	5066.71	0.52286	5440.17	0.99244	11157.7	0.99222	6527.66	0.99338	5980.85	0.99309	6358.66	0.95331	0.88401	0.95622	1.11293	0.92281	1.53743	0.99345	963.766	0.99259	1016.45	0.99299	1002.64	0.99366	10723.8	1.00052	10295.9	0.99802	10498.6	0.99333	15798.6	0.99255	15425.8	0.83509	14703.5
0.99378	2614.53	0.99668	2644.33	0.99544	2520.48	0.99493	2629.55	0.99491	2396.11	0.96078	2670.13	0.49653	5552.76	0.4955	5078.45	0.52419	5445.46	0.99378	11169.9	0.99537	6531.21	0.99393	5987.24	0.99574	6370.44	0.95393	2.32989	0.95543	-1.30674	0.92277	-0.06286	0.99598	967.37	0.99472	1010.71	0.99584	1007.67	0.99472	10720.3	1.00066	10302.5	0.99944	10494.2	0.99394	15839	0.99541	15437.1	0.83592	14704.8
0.99562	2612.91	0.99704	2648.66	0.99604	2515.63	0.99593	2625.75	0.99457	2388.66	0.96221	2673.24	0.49743	5564.39	0.49615	5088.61	0.52478	5458.85	0.99483	11192.9	0.99556	6533.75	0.99567	5992.29	0.9965	6376.82	0.95406	1.35209	0.95661	-3.01972	0.92298	4.07519	0.99746	957.527	0.99624	1017.07	0.99563	1009.75	0.99656	10738.7	1.00271	10309.2	1.00096	10501.6	0.99824	15826.3	0.99685	15449.3	0.83593	14698
0.99871	2615.54	1.00064	2646.55	0.99682	2536.9	0.99772	2642.04	0.99539	2410.07	0.9637	2675.56	0.49833	5580.88	0.49711	5092.48	0.52623	5466.43	0.99798	11209.8	0.99796	6548.67	0.99842	6017.15	0.9993	6386.75	0.95416	-1.45314	0.95618	0.08903	0.92303	-4.54532	0.99861	963.263	0.99752	1012.93	0.99801	1004.7	0.99907	10737.2	1.0038	10321.6	1.00423	10522.3	0.9986	15830.4	0.99833	15453.3	0.83456	14701.3
1.00042	2611.74	1.00159	2642.04	1.00104	2543.16	0.9988	2635.32	0.99831	2404.91	0.96539	2672.6	0.49984	5586.38	0.49845	5101.69	0.52596	5481.62	0.99986	11219.9	0.99993	6560.63	1.00013	6020.4	1.00065	6399.67	0.95403	1.58893	0.95659	1.50735	0.92325	-0.6034	0.99861	963.226	1.00077	1015.89	1.00007	1014.6	0.99974	10740.3	1.00635	10344.4	1.0049	10521	0.99953	15875.2	0.99883	15509.3	0.83552	14696
1.00175	2611.25	1.00272	2634	1.00151	2535.63	1.00083	2622.7	0.99978	2398.19	0.96615	2683.85	0.50021	5597.44	0.49842	5114.26	0.52739	5489.65	1.00086	11235.1	1.00126	6567.06	1.00026	6028.03	1.00136	6402.73	0.95355	-1.06087	0.95693	1.5609	0.92312	-4.78392	1.00145	963.038	1.00087	1009.03	1.00147	1006.48	1.00189	10746.3	1.00944	10326.2	1.0058	10539.2	1.00191	15895.3	1.00228	15499.9	0.83502	14697.7
1.00349	2610.08	1.00339	2638.6	1.00329	2540.98	1.0029	2643.86	1.0008	2415.14	0.96972	2677.84	0.50055	5614.23	0.50082	5123.97	0.52835	5492.36	1.00275	11267.5	1.00359	6589.26	1.00307	6040.15	1.00363	6410.65	0.95393	-5.03073	0.95595	-0.19949	0.92303	0.02449	1.00389	962.494	1.00257	1012.59	1.00243	1003.04	1.00258	10780	1.00944	10322.6	1.00782	10543.4	1.00395	15891.9	1.00437	15498.9	0.8356	14689.4
1.0051	2608.22	1.00579	2640.33	1.00641	2532.72	1.00411	2630.24	1.00386	2406.59	0.97084	2667.85	0.50198	5617.47	0.5017	5126.52	0.52949	5497.4	1.00451	11278.9	1.00497	6591.15	1.00489	6048.9	1.00564	6424.06	0.95437	2.87835	0.9554	-2.01017	0.92303	-4.32534	1.00821	968.584	1.00486	1016.4	1.00483	1005.35	1.00564	10774.7	1.0109	10334.3	1.00922	10550.6	1.00567	15956.9	1.00444	15522.6	0.83472	14694.8
1.00781	2606.29	1.0068	2632.29	1.00691	2511.8	1.00579	2634.23	1.00413	2400.02	0.97209	2665.74	0.50342	5627.28	0.50131	5133.36	0.52987	5507.03	1.0048	11296.4	1.0065	6601.28	1.00619	6061.45	1.00627	6436.06	0.95402	-1.96937	0.95544	-2.40952	0.92298	2.61711	1.00926	972.359	1.00692	1012.11	1.00675	1008.75	1.00715	10767.6	1.01312	10376.3	1.01091	10544	1.00781	15948.6	1.00671	15551.4	0.83723	14696.4
1.00862	2609.57	1.00786	2641.66	1.00698	2532.73	1.00734	2640.36	1.00722	2407.94	0.97424	2682.23	0.50332	5639.52	0.50188	5140.95	0.53078	5521.91	1.00711	11324.2	1.00821	6624.54	1.00769	6074.51	1.0087	6455.33	0.95405	-4.60399	0.95639	3.3631	0.92298	0.35428	1.00931	969.131	1.00858	1019.74	1.00762	1010.18	1.00783	10793.5	1.01509	10350.1	1.01356	10571.7	1.00921	15941.5	1.0089	15596.7	0.8363	14695.4
1.01051	2605.13	1.00992	2643.01	1.00985	2545.77	1.0098	2634.49	1.00872	2402.34	0.97585	2668.42	0.5061	5647.23	0.50238	5157.98	0.53216	5526.7	1.01024	11330.8	1.00956	6624.77	1.0095	6082.39	1.0103	6454.13	0.95422	-1.68113	0.9562	0.96355	0.92304	0.69737	1.0095	965.191	1.00868	1014.78	1.00945	1015.43	1.00956	10791.3	1.01608	10363.2	1.01474	10572.1	1.00991	15987.6	1.00896	15599.7	0.83529	14696.8
1.0128	2605.05	1.01285	2640.32	1.01214	2541.74	1.01073	2637.4	1.00992	2390.21	0.97666	2684.72	0.5058	5651.19	0.5035	5169.45	0.53273	5536.03	1.01162	11341.1	1.01121	6632.94	1.01114	6094.19	1.01101	6459.61	0.95403	-0.59791	0.95618	2.52798	0.92289	-3.62117	1.01271	971.797	1.01149	1018.76	1.01205	1015.15	1.01261	10797.3	1.01777	10383.9	1.01621	10578.5	1.01277	16011.1	1.01229	15615.1	0.83536	14687.1
1.01287	2601.22	1.01367	2639.07	1.01373	2540.46	1.01306	2633.65	1.01106	2409.18	0.97923	2676.55	0.50593	5661.49	0.50523	5171.32	0.5339	5541.5	1.01158	11365.3	1.01134	6632.07	1.01355	6089.21	1.01232	6479.72	0.95436	-8.27173	0.95614	3.97824	0.92298	-2.04584	1.01437	970.552	1.01277	1023.65	1.01335	1012.29	1.01264	10819.2	1.02102	10382	1.01766	10593.5	1.01375	16018.8	1.01283	15612.5	0.83607	14682.6
1.01513	2602.19	1.01589	2647.56	1.01521	2537.42	1.01494	2639.57	1.01256	2410.92	0.98092	2674.68	0.50689	5668.32	0.50608	5173.95	0.53371	5554.23	1.01511	11394.9	1.01494	6654.88	1.01429	6108.29	1.01508	6487.95	0.95363	-1.61435	0.95506	-1.6395	0.92287	-1.21957	1.01526	970.17	1.01467	1014.92	1.01427	1011.3	1.01483	10834.6	1.02157	10373.8	1.02037	10601.8	1.01526	16053	1.01466	15613.8	0.83462	14688.6
1.01639	2604.52	1.01743	2646.04	1.0173	2538.42	1.01616	2627.3	1.01507	2409.57	0.98166	2681.76	0.50732	5684.8	0.50699	5185.35	0.53432	5559.01	1.01553	11411.6	1.01562	6655.23	1.01661	6118.93	1.01558	6493.69	0.9542	-3.79942	0.95688	6.14598	0.9229	-0.38389	1.01619	970.31	1.0164	1018.93	1.01674	1010.61	1.017	10814.5	1.0218	10403.3	1.02183	10598.9	1.01795	16045.2	1.01621	15674.2	0.83561	14686.6
1.01826	2612.29	1.01786	2646.3	1.01854	2533.45	1.01723	2641.73	1.01664	2406.11	0.9845	2675.37	0.50887	5694.96	0.50687	5195.57	0.53578	5572.34	1.01806	11437.6	1.01699	6674.12	1.01843	6123.16	1.0184	6511.2	0.954	2.28062	0.95641	7.24541	0.92272	-2.04183	1.01884	974.452	1.01909	1015.5	1.01842	1013.21	1.01866	10821.2	1.02516	10422	1.02353	10603.3	1.01944	16062.9	1.01947	15678.7	0.83556	14678.6
1.01942	2597.33	1.02051	2647.31	1.02054	2538.38	1.01915	2641.08	1.01864	2403.14	0.98581	2680.77	0.51014	5703.93	0.50777	5205.96	0.53583	5584.83	1.01989	11441.1	1.02025	6688.53	1.01875	6140.79	1.02009	6518.36	0.95403	-7.35205	0.9554	2.14903	0.92304	3.11024	1.0193	967.375	1.0195	1019	1.01888	1012.28	1.01973	10828.8	1.0264	10401.8	1.02468	10623.2	1.02076	16100.3	1.02002	15694.8	0.83561	14687.8
1.02035	2603.76	1.02178	2640.42	1.02171	2534.38	1.02161	2629.82	1.01986	2409.61	0.98624	2683.15	0.51102	5700.55	0.50869	5213.95	0.53708	5593.41	1.02102	11456	1.02126	6684.87	1.02066	6148.98	1.02169	6521.37	0.95407	3.4852	0.95624	-0.16792	0.92295	-9.25353	1.02105	971.181	1.02122	1020.13	1.02228	1010.26	1.02227	10871	1.02814	10418.8	1.02803	10637	1.02218	16118.4	1.02182	15715.5	0.83632	14685.1
1.02188	2598.31	1.02457	2645.4	1.02327	2530.84	1.02228	2635.89	1.02092	2412.09	0.98951	2690.1	0.51162	5722.01	0.5104	5219.71	0.53959	5609.12	1.02118	11483.1	1.02304	6709.31	1.02317	6158.87	1.02279	6536.39	0.95403	-2.39434	0.95653	-1.22981	0.92284	2.22949	1.02456	971.296	1.02242	1025.7	1.02277	1009.45	1.02363	10864.2	1.02952	10431.8	1.02801	10625.6	1.02361	16132.9	1.02335	15715.9	0.83455	14674.8
1.02305	2603.71	1.02577	2640.11	1.02518	2524.36	1.02506	2637.26	1.02311	2407.28	0.99097	2663.71	0.51166	5723.05	0.51035	5230.19	0.54043	5612.11	1.02461	11496	1.02411	6723.51	1.02505	6168.2	1.02491	6548.79	0.95405	-2.42544	0.95592	-2.16281	0.9228	-4.40972	1.02599	975.27	1.02486	1023.69	1.02397	1011.86	1.0245	10869.9	1.0316	10422.1	1.02987	10636	1.026	16166.3	1.02476	15725.6	0.83481	14671
1.02478	2603.56	1.02784	2650.52	1.02615	2518.39	1.02614	2634.38	1.02493	2404.92	0.99189	2676.6	0.51359	5736.74	0.51313	5242.65	0.54041	5620.21	1.02522	11520.3	1.02591	6717.49	1.02519	6179.39	1.02606	6561.51	0.95443	-3.21316	0.95657	1.6653	0.92304	-3.416	1.02846	974.666	1.02598	1019.45	1.02748	1015.62	1.02699	10879.6	1.03302	10440.3	1.03183	10649.3	1.02767	16150.5	1.02611	15763.7	0.83587	14672.3
1.02783	2618.08	1.02948	2649.13	1.02649	2539.1	1.02766	2633.6	1.02539	2411.89	0.99336	2682.44	0.51394	5750.89	0.51327	5244.83	0.54043	5630.99	1.02668	11544.4	1.0279	6739.5	1.02815	6185.63	1.02748	6569.87	0.95405	-1.72108	0.95703	2.29971	0.92217	-1.5541	1.0285	970.426	1.028	1024.27	1.02774	1018.57	1.02874	10874.6	1.03444	10462	1.03417	10649.7	1.02866	16174	1.02815	15784	0.83583	14665
1.02869	2621.14	1.03077	2645.51	1.03002	2547.91	1.03003	2632.7	1.02986	2403.72	0.99613	2688.53	0.51471	5752.21	0.51236	5247.81	0.54147	5638.55	1.03015	11552.8	1.02982	6757.93	1.02976	6192.93	1.03082	6582.17	0.95407	-4.48348	0.95542	-0.00242	0.92287	-1.99517	1.03023	975.215	1.02933	1021.68	1.03012	1013.14	1.02952	10882.6	1.03625	10468.4	1.03424	10660.5	1.03012	16210.2	1.03019	15810.9	0.83561	14672.9
1.03147	2620.59	1.03328	2646.43	1.03167	2544.97	1.03149	2639.4	1.02985	2398.71	0.99713	2682.34	0.51602	5759.45	0.51233	5263.14	0.54348	5646.8	1.03078	11560.3	1.032	6762.17	1.03138	6204.56	1.03087	6587.79	0.95407	-5.32409	0.9558	-0.48168	0.92304	3.07104	1.03364	975.603	1.03173	1023.8	1.03158	1015.88	1.03184	10908.8	1.0379	10449.5	1.03539	10691	1.03274	16214	1.03127	15815.2	0.83526	14674.2
1.03326	2620.84	1.03465	2645.19	1.03443	2542.28	1.03224	2636.7	1.03012	2410.99	0.99888	2689.07	0.51641	5766.79	0.51554	5269.09	0.54341	5649.98	1.03183	11578.4	1.03296	6778.69	1.0335	6213.58	1.03358	6602.13	0.95424	2.3284	0.95521	-3.01879	0.92254	3.25823	1.03508	976.396	1.03303	1026.99	1.03314	1015.7	1.03335	10905.4	1.03955	10462.9	1.03723	10681.3	1.03379	16226.9	1.03354	15812.2	0.83628	14671.5
1.03549	2610.06	1.03626	2645.66	1.03526	2530.01	1.03469	2620.11	1.03372	2407.22	1.00187	2686.62	0.51677	5780.14	0.51569	5276.67	0.54421	5660.53	1.03357	11616.1	1.03563	6787.19	1.03439	6225.32	1.03472	6608.25	0.95403	-1.73077	0.95569	-6.70506	0.92222	2.47145	1.03558	973.597	1.03505	1025.61	1.03461	1017.17	1.03666	10923.7	1.04137	10488.7	1.03934	10676.5	1.03531	16278.6	1.03538	15848	0.83522	14671.7
1.03692	2614.55	1.03884	2647.36	1.03652	2529.88	1.03557	2634.35	1.03554	2397.08	1.00292	2673.62	0.51783	5779.06	0.51468	5282.58	0.54465	5669.26	1.03631	11622	1.03607	6789.82	1.0362	6235.65	1.03612	6620.57	0.95442	0.62315	0.95659	0.40065	0.92304	2.2551	1.03718	976.488	1.03751	1026.19	1.03548	1018.15	1.03762	10913.7	1.04307	10483.4	1.04175	10685.4	1.03773	16265.5	1.03677	15872.8	0.83625	14664.3
1.03917	2614.41	1.03922	2641.45	1.03768	2538.71	1.03737	2642.69	1.03566	2407.15	1.00293	2676.24	0.51716	5794.65	0.51688	5296.81	0.54651	5681.94	1.03692	11646.6	1.03709	6805.68	1.03816	6240.39	1.03845	6638.86	0.95432	-2.57418	0.95651	-2.16514	0.92298	-6.61463	1.03907	978.054	1.03741	1021.48	1.03868	1019.81	1.03766	10935.1	1.04429	10488.9	1.04358	10709.3	1.0393	16263.9	1.03818	15871.6	0.83619	14661.4
1.04046	2612.17	1.04023	2637.46	1.03994	2540.5	1.04042	2633.93	1.03829	2424.3	1.00587	2701.76	0.51942	5805.18	0.51736	5302.58	0.5464	5687.13	1.04065	11672.3	1.04046	6811.61	1.041	6258.43	1.03971	6642.17	0.95415	-7.52481	0.95651	-0.73863	0.92295	-5.80978	1.03945	976.803	1.03962	1027.57	1.03903	1015.41	1.0403	10942	1.04602	10505.4	1.04475	10712.3	1.0399	16297.8	1.03949	15918.8	0.83634	14660
1.04162	2615.1	1.04201	2634.22	1.04197	2535.51	1.04147	2638.75	1.04076	2407.67	1.00731	2687.72	0.52093	5807.89	0.51866	5315.84	0.5475	5696.06	1.04147	11675.2	1.04084	6823.52	1.04154	6259.36	1.0418	6646.29	0.95403	2.3799	0.95583	-0.19735	0.92198	3.79384	1.04291	983.726	1.04155	1015.18	1.04197	1020.63	1.04217	10939.9	1.0488	10503.1	1.04602	10710.9	1.04218	16340.4	1.04104	15918	0.83573	14662.7
1.04384	2606.39	1.04368	2635.75	1.04312	2543.03	1.04214	2632.94	1.04058	2413.27	1.00915	2683.37	0.52093	5814.55	0.51958	5323.45	0.54707	5706.44	1.04242	11696.9	1.04327	6837.88	1.04193	6268.54	1.04227	6657.93	0.955	2.22605	0.95576	2.17184	0.92223	-7.27717	1.0444	977.846	1.04267	1022.99	1.04316	1015.95	1.04257	10952.3	1.04967	10496.4	1.04861	10734	1.04452	16349.5	1.04409	15910.4	0.83591	14657.7
1.04546	2608.71	1.04473	2638.7	1.04512	2545.14	1.0456	2637.95	1.0434	2427.35	1.0101	2682.44	0.52131	5826.33	0.52184	5325.99	0.54893	5714.37	1.04368	11729.6	1.04598	6852.58	1.04449	6290.36	1.04559	6678.06	0.95411	-0.87507	0.95574	1.81301			1.04518	976.852	1.04507	1023.51	1.04419	1021.14	1.04574	10962.1	1.05117	10523.7	1.04943	10728.3	1.04528	16368.1	1.04489	15929.1	0.83581	14658.1
1.04581	2611.55	1.04558	2644.73	1.04684	2537.8	1.04539	2636.13	1.04558	2405.41	1.01292	2693.58	0.52261	5834.42	0.52185	5337.56	0.55022	5725.25	1.04558	11736.8	1.04668	6846.99	1.0466	6296.26	1.04676	6676.67	0.95453	-4.61414	0.95526	-0.40717			1.04743	977.583	1.04653	1028.75	1.04671	1013.49	1.0471	10958.5	1.05223	10548.8	1.05187	10727.5	1.04755	16392.1	1.04678	15974.4	0.83614	14657.8
1.04925	2612.53	1.04727	2641.39	1.04744	2531.29	1.04729	2633.29	1.04572	2408.6	1.01358	2680.73	0.52374	5849.25	0.52255	5343.25	0.55106	5732.35	1.04729	11755.7	1.0484	6867.22	1.04853	6302.48	1.04743	6696.16	0.95442	4.77415	0.95583	-4.61331			1.04972	984.216	1.0477	1030.74	1.04843	1015.91	1.04831	10959.6	1.05438	10534.3	1.05336	10750.8	1.04924	16377.7	1.04783	15998.6	0.83623	14656.3
1.05006	2609.47	1.04979	2649.18	1.04832	2547.47	1.04928	2648.21	1.04862	2414.71	1.0151	2685.11	0.52499	5857.45	0.52266	5346.57	0.55081	5741.56	1.0503	11777.8	1.0487	6875.73	1.04973	6305.04	1.05062	6706.86	0.9548	2.28873	0.95573	4.12157			1.04971	980.28	1.04939	1025.89	1.04938	1017.39	1.05009	10990.2	1.05644	10536.6	1.05408	10759.7	1.05049	16401	1.04941	16011.8	0.83487	14653.6
1.05144	2610.94	1.05225	2653.11	1.05288	2544.32	1.05062	2626.21	1.05036	2411.86	1.01729	2696.99	0.52499	5868.58	0.52293	5354.97	0.55176	5753.21	1.05058	11788.5	1.05113	6877.97	1.05157	6322.38	1.05123	6707.99	0.95534	-1.73282	0.95619	3.15458			1.05335	984.215	1.05135	1027.71	1.0536	1016.67	1.05187	10999.6	1.0575	10546.5	1.05671	10772.4	1.05329	16452.5	1.05183	16028.2	0.83443	14654.2
1.05285	2612.26	1.05366	2652.21	1.05259	2533.71	1.05259	2633.64	1.05063	2406.41	1.01988	2695.18	0.5261	5875.68	0.52449	5371.52	0.55391	5765.05	1.05169	11812.8	1.05274	6900.37	1.05284	6328.95	1.05269	6717.12	0.95457	-4.55603	0.95502	2.77869			1.05586	976.335	1.05274	1034.09	1.05378	1022.95	1.0532	10993.2	1.05987	10543	1.05736	10779.1	1.05386	16443.9	1.05298	16031.2	0.83527	14651.8
1.05509	2611.06	1.05547	2654.2	1.05448	2541.54	1.05412	2638.77	1.05298	2420.07	1.0202	2681.84	0.52675	5883.27	0.52585	5380.78	0.55431	5770.58	1.05357	11841.1	1.05546	6910.65	1.05409	6340.38	1.05512	6735.93	0.95467	-7.7026	0.95561	7.24765			1.05582	986.273	1.0542	1032.38	1.05385	1015.98	1.05577	11009.3	1.06073	10561.7	1.05986	10789.7	1.05621	16457.5	1.05527	16056.7	0.83468	14649.2
1.05715	2605.96	1.05734	2649.47	1.05633	2544.8	1.05653	2641.79	1.05549	2413.8	1.02214	2686.01	0.5281	5889.17	0.52712	5388.14	0.55492	5777.68	1.05617	11848.1	1.05705	6920.22	1.05705	6348.11	1.05678	6745.53	0.95454	-5.67073	0.95535	1.46786			1.05666	986.839	1.05715	1024.29	1.05811	1019.57	1.05752	11019.3	1.06275	10573.2	1.06092	10786.1	1.0575	16488.2	1.05586	16081.9	0.83595	14649.1
1.05858	2607.4	1.05947	2647.5	1.05815	2547.17	1.05723	2639.05	1.05593	2411.68	1.02317	2695.73	0.52769	5904.02	0.52788	5393.69	0.55516	5782.13	1.0573	11870.3	1.05748	6926.68	1.05798	6362.29	1.05787	6756.79	0.954	0.95423	0.95601	-5.34197			1.05933	986.308	1.05796	1025.74	1.05846	1022.41	1.058	11006.5	1.06477	10573.5	1.06301	10781.5	1.0592	16500.4	1.05941	16103.5	0.83534	14641.3
1.06075	2612.39	1.06169	2648.85	1.05976	2544.8	1.05895	2647.14	1.0583	2420.46	1.02643	2692.56	0.52997	5912.3	0.52743	5398.76	0.55694	5796.04	1.0591	11889.1	1.05905	6942.55	1.05971	6368.78	1.06016	6764.59	0.95469	-2.45217					1.06077	990.088	1.05978	1028.88	1.05966	1018.41	1.05985	11023.9	1.06638	10580.5	1.06399	10807.5	1.06121	16510.2	1.0602	16102.3	0.83621	14634.9
1.06161	2607.31	1.06217	2650.9	1.06151	2545.19	1.06038	2629.9	1.06054	2408.28	1.02752	2693.63	0.53088	5911.54	0.52859	5412.88	0.55813	5804.31	1.06167	11899.2	1.06223	6952.66	1.06111	6378.32	1.06213	6776.64	0.95437	-3.45027					1.06402	982.683	1.06152	1032.47	1.06129	1023.5	1.06211	11039.2	1.0681	10572.4	1.06773	10830.1	1.06275	16557	1.06151	16116.9	0.83462	14634.3
1.06291	2610.14	1.06343	2649.01	1.06451	2542.26	1.06261	2636.11	1.06138	2416.2	1.02919	2689.22	0.53138	5924.02	0.52969	5417.77	0.55902	5817.88	1.06195	11918.4	1.06297	6955.81	1.06227	6391.86	1.06238	6786.65	0.95469	2.52053					1.06532	986.242	1.0628	1028.08	1.06339	1023.05	1.06384	11040.9	1.06958	10591.2	1.0694	10822.7	1.06396	16565.1	1.06403	16145.1	0.83557	14635.3
1.06542	2615.82	1.06607	2652.7	1.06466	2541.41	1.06417	2642.03	1.06329	2427.04	1.03109	2685.14	0.53187	5924.78	0.53076	5437.07	0.55892	5822.36	1.06362	11945.8	1.06632	6979.49	1.06447	6402.73	1.06414	6806.75	0.95464	4.1212					1.06609	984.238	1.06517	1031.4	1.06446	1022.46	1.06561	11049.3	1.0718	10605.8	1.07004	10826	1.0656	16576	1.06475	16140	0.83578	14639.4
1.06606	2609.78	1.06851	2654.97	1.06661	2542.95	1.06463	2642.12	1.06605	2418.25	1.03181	2679.37	0.53218	5944.36	0.53236	5440.99	0.55872	5837.07	1.06583	11945.3	1.06662	6981.01	1.06589	6412.38	1.06677	6813.41	0.95511	-4.00646					1.06711	986.785	1.06657	1031.84	1.06617	1024.47	1.06627	11049.4	1.07398	10605.8	1.0715	10820.9	1.06697	16592.5	1.06665	16172.1	0.83622	14637.4
1.06673	2605.78	1.06918	2649.64	1.06876	2547.64	1.0675	2626.27	1.06672	2405.43	1.03366	2683.04	0.53346	5956.15	0.53324	5446.51	0.56142	5842.59	1.06731	11963.2	1.06824	6991.37	1.06748	6412.69	1.06901	6811.01	0.95465	-5.20526					1.06889	988.252	1.06765	1026.36	1.06874	1025.23	1.06813	11081.1	1.07476	10605.8	1.07261	10850.6	1.06947	16604.1	1.06848	16193.7	0.83471	14641
1.06918	2603.57	1.071	2641.18	1.07017	2543.63	1.06931	2643.32	1.06754	2423.57	1.03625	2702.52	0.53348	5966.73	0.53334	5454.24	0.56097	5852.61	1.06923	12002.5	1.06991	7009.14	1.06926	6428.76	1.07014	6823.99	0.95423	-0.5614					1.07169	988.072	1.07001	1033.55	1.06908	1027.46	1.07113	11058	1.07748	10621.9	1.07479	10854.6	1.07077	16631.5	1.07028	16211.6	0.83521	14639.6
1.07026	2608	1.07213	2643.04	1.07151	2541.81	1.07131	2643.98	1.07024	2415.13	1.0378	2689.76	0.53521	5971.82	0.53362	5460.74	0.56201	5857.09	1.07094	12007.9	1.07164	7006.89	1.071	6439.69	1.0715	6832.25	0.95417	-0.06678					1.07464	988.093	1.0721	1026.34	1.07227	1024.31	1.0711	11084.5	1.07824	10625.4	1.07645	10862.1	1.07324	16660.6	1.07272	16222.8	0.8352	14638.8
1.0716	2611.99	1.07283	2638.14	1.07242	2550.41	1.07267	2637.08	1.07159	2411.25	1.03833	2691.82	0.53653	5973.93	0.53392	5464.27	0.5629	5872.48	1.07229	12028.3	1.07261	7021.43	1.07203	6452.84	1.0728	6847.34	0.95505	1.90353					1.07527	982.567	1.07237	1031.35	1.07408	1021.18	1.07283	11105.8	1.08012	10626.5	1.0791	10871.6	1.07408	16674.5	1.07312	16222.5	0.83588	14637.3
1.07224	2620.23	1.07438	2646.33	1.07574	2548.66	1.0741	2647.22	1.07273	2413.07	1.04093	2700.6	0.53686	5987.42	0.5365	5480.27	0.56375	5882.52	1.07561	12062.5	1.07401	7036.81	1.07481	6459.4	1.07512	6859.68	0.95489	5.3728					1.07581	988.963	1.07638	1035.6	1.07414	1028.69	1.07554	11084.8	1.08065	10641.1	1.07962	10857.5	1.075	16684.7	1.07543	16264.9	0.83527	14637.1
1.07501	2628.46	1.07693	2640.6	1.07598	2542.87	1.07563	2646.36	1.0749	2421.64	1.04271	2688.33	0.53803	5997.07	0.5366	5493.31	0.5654	5892.92	1.07634	12066.5	1.07746	7040.79	1.0757	6469.53	1.07603	6865.77	0.95407	1.55689					1.07683	991.155	1.07589	1033.78	1.0777	1023.19	1.07628	11088.1	1.08332	10652.4	1.08109	10865.6	1.07773	16702.6	1.07676	16286.3	0.83523	14640.4
1.07733	2624.25	1.07819	2652.23	1.07692	2546.97	1.07751	2645.62	1.07666	2416.95	1.0434	2689.46	0.53849	6006.37	0.53789	5502.46	0.56608	5903.42	1.07791	12082.3	1.07801	7055.76	1.07761	6474.39	1.07813	6872.15	0.95469	-0.08075					1.07823	985.972	1.0781	1033.99	1.07685	1024.24	1.07747	11134.8	1.08538	10653.4	1.08245	10896.5	1.08001	16710.2	1.07789	16294.7	0.83564	14635.6
1.07944	2623.93	1.08024	2651.07	1.08046	2556.07	1.07999	2644.62	1.07774	2419.18	1.04549	2702.07	0.53974	6022.83	0.53819	5505.7	0.56629	5906.19	1.07854	12110.4	1.07918	7065.86	1.07934	6484.91	1.08047	6895.11	0.95413	-6.76503					1.07971	993.057	1.07991	1036.02	1.07969	1024.1	1.08086	11123.8	1.08649	10656.4	1.08431	10904.7	1.08036	16723	1.07937	16318.5	0.83461	14640.8
1.08261	2621.85	1.08225	2649.18	1.08259	2542.08	1.08136	2634.24	1.07994	2416.33	1.04823	2698.92	0.54083	6025	0.53872	5517.37	0.56705	5919.36	1.08092	12121.4	1.08251	7078.74	1.08245	6498.77	1.08174	6891.68	0.95438	-3.46489					1.08113	989.96	1.08198	1032.38	1.08139	1029.74	1.08159	11114.8	1.0881	10663.9	1.08652	10905.9	1.08207	16767	1.08044	16320.1	0.83623	14644.9
1.08452	2615.55	1.08413	2651.81	1.08287	2540.68	1.08209	2635.35	1.08159	2417.55	1.04856	2679.23	0.54105	6034.23	0.54019	5523.75	0.56864	5929.73	1.08187	12137.7	1.08228	7082.65	1.0824	6493.91	1.08284	6901.93							1.08565	989.506	1.08308	1036.43	1.08351	1021.82	1.08369	11160.3	1.09009	10666.5	1.08752	10909.4	1.08313	16773.3	1.08316	16335.3	0.83506	14649.1
1.08554	2616.72	1.08554	2656.05	1.08336	2553.54	1.08375	2642.92	1.08336	2425.1	1.05026	2691.82	0.54243	6038.51	0.54162	5537.47	0.56957	5934.78	1.08439	12162.4	1.08469	7096.82	1.08466	6523.9	1.0847	6917.06							1.08564	987.999	1.084	1032.76	1.08468	1024.41	1.08582	11148.3	1.09087	10672.8	1.08943	10915.3	1.08553	16775	1.08476	16351.5	0.83552	14643.7
1.08652	2613.81	1.08735	2653.56	1.08685	2555.05	1.08597	2645.9	1.08584	2425.37	1.05257	2700	0.54281	6044.8	0.54182	5538.84	0.56944	5943.07	1.08597	12173.8	1.08667	7110.28	1.08652	6523.91	1.08731	6923.5							1.08672	989.963	1.08747	1040.67	1.08763	1028.2	1.08766	11136.6	1.0921	10703	1.09154	10920.7	1.08661	16821.6	1.08626	16384.9	0.83634	14641.4
1.08761	2620.54	1.08924	2647.73	1.08853	2552.07	1.08754	2642.63	1.08611	2424.7	1.05353	2700.28	0.54328	6054.56	0.54304	5543.29	0.5701	5948.11	1.08746	12194.5	1.08722	7120.01	1.08769	6536.43	1.08789	6935.07							1.08852	993.778	1.08844	1034.21	1.08877	1025.44	1.08812	11153.6	1.0946	10702	1.09259	10925.4	1.09085	16816.5	1.08769	16403.6	0.83539	14630.7
1.08979	2619.63	1.09084	2652.69	1.08977	2560.3	1.08939	2639.95	1.0888	2422.68	1.05553	2707.78	0.54358	6066.59	0.5429	5550.06	0.57176	5959.26	1.08916	12215.9	1.09047	7135.25	1.0894	6540.71	1.08872	6953.16							1.09055	990.939	1.08953	1039.78	1.08876	1028.77	1.09026	11182.2	1.09621	10691.8	1.09432	10949.1	1.09095	16815.9	1.09057	16431.7	0.83585	14631.2
1.09088	2616.35	1.09315	2650.3	1.09169	2541.46	1.09171	2645.35	1.08985	2425.38	1.05829	2705.46	0.54539	6076.58	0.54263	5564.56	0.57221	5968.2	1.09126	12236.2	1.08965	7137.55	1.09117	6553.23	1.09198	6957.28							1.09085	991.882	1.09089	1037.34	1.0925	1030.07	1.09203	11183.4	1.09818	10702.5	1.09647	10949.4	1.091	16880.5	1.09174	16434.5	0.83622	14636.3
1.09313	2616.32	1.09487	2651.77	1.09335	2537.92	1.09362	2635.11	1.09168	2418.24	1.05892	2697.22	0.54682	6083.99	0.54431	5579.68	0.57349	5973.17	1.09196	12252.3	1.09322	7143.18	1.09306	6564.42	1.09302	6962.95							1.09523	994.008	1.09399	1036.88	1.09303	1030.73	1.09329	11183.3	1.09956	10725.8	1.09773	10954	1.09458	16879.8	1.09284	16443.3	0.83617	14632.4
1.09468	2621.42	1.09588	2654.92	1.09343	2537.49	1.0936	2638.71	1.09225	2424.58	1.06103	2699.57	0.54723	6094.9	0.54568	5585.57	0.57425	5984.23	1.09378	12283.4	1.0946	7168.32	1.09481	6580.31	1.09596	6987.27							1.09628	994.431	1.0939	1043.08	1.09449	1024.88	1.09528	11186.6	1.10149	10710	1.09968	10963.8	1.09601	16878.6	1.09594	16465.7	0.83476	14627.1
1.09588	2622.42	1.09935	2654.44	1.09668	2560.03	1.09581	2646.68	1.09531	2428.62	1.06238	2694.74	0.54802	6107.13	0.54744	5595.27	0.57433	5991.2	1.09585	12291.1	1.09684	7167.2	1.09611	6584.26	1.09678	6983.82							1.09695	997.573	1.09643	1038.98	1.09641	1032.15	1.09608	11203.1	1.10309	10714.2	1.10193	10979.3	1.09677	16906.1	1.09591	16485.6	0.83524	14632.5
1.09911	2625.34	1.0999	2650.89	1.09888	2562.57	1.0985	2642.85	1.09664	2420.76	1.06363	2706.21	0.54837	6118.4	0.5481	5601.6	0.57525	6001.47	1.0969	12305.6	1.09826	7177.11	1.09796	6594.21	1.09742	6997.8							1.09976	991.876	1.09793	1040.08	1.09712	1030.68	1.09923	11202.4	1.10427	10739.5	1.10292	10980.8	1.09842	16949.3	1.09868	16506	0.83614	14629.3
1.10067	2619.81	1.10148	2649.33	1.10027	2559.04	1.09918	2639.4	1.09778	2423.72	1.06598	2705.01	0.54858	6125.57	0.548	5610.22	0.57687	6012.06	1.09889	12323	1.0983	7192.97	1.0991	6607.01	1.09883	7011.91							1.101	996.714	1.09987	1037.66	1.09966	1032.68	1.09955	11213	1.10795	10730.9	1.10406	10993.9	1.10098	16943	1.09968	16504.1	0.83672	14628.6
1.10241	2616.28	1.10357	2646.64	1.10207	2558.4	1.10162	2645.78	1.1002	2429.22	1.06715	2702.72	0.55008	6133.81	0.549	5620.86	0.57668	6022.64	1.1016	12342.9	1.10134	7200.16	1.10114	6609.88	1.10217	7017.45							1.10176	996.549	1.1025	1034.5	1.10134	1037.77	1.10181	11241.4	1.10855	10711.3	1.10656	10973.3	1.10163	16973.8	1.1018	16504.9	0.83462	14632.7
1.10342	2614.92	1.1046	2647.8	1.10419	2545.65	1.10267	2628.48	1.10182	2420.28	1.06884	2697.29	0.55182	6141.03	0.54964	5621.09	0.58012	6034.41	1.10208	12355.2	1.10285	7211.7	1.10236	6619.86	1.10331	7034.65							1.10397	1002.69	1.10367	1041.31	1.10282	1036.28	1.1028	11236.9	1.10857	10743.6	1.10764	10996.1	1.10456	16995.1	1.1043	16429.7	0.83509	14626.6
1.10556	2615.3	1.10601	2646.09	1.10458	2541.33	1.10441	2634.5	1.10234	2428.62	1.07009	2699.7	0.55274	6147.98	0.55024	5636.63	0.5806	6042.51	1.10402	12388.2	1.10452	7226.08	1.10532	6637.1	1.10475	7040.6							1.106	996.642	1.10403	1037.41	1.10488	1029.87	1.10543	11225	1.11118	10756.4	1.11008	11011.4	1.10596	16998.6	1.10614	16412.3	0.83515	14626.9
1.10763	2615.49	1.10742	2650.05	1.10586	2547.19	1.10544	2651.68	1.10554	2428.28	1.07284	2699.21	0.55378	6153.42	0.55292	5647.44	0.58047	6057.09	1.10664	12398.4	1.10652	7239.72	1.10682	6649.04	1.10686	7059.4							1.10692	1001.36	1.1073	1041.57	1.10613	1027.96	1.10676	11241.7	1.11336	10748.6	1.11055	11026.1	1.10764	17007.3	1.10664	16425	0.83592	14628.3
1.10854	2618.27	1.10906	2652.86	1.10757	2561.85	1.10633	2648.97	1.10685	2419.18	1.07351	2698.89	0.55375	6150.79	0.55363	5652.12	0.58074	6058.11	1.10813	12398.7	1.10861	7244.18	1.10793	6649.88	1.10808	7058.78							1.10813	999.707	1.10792	1041.89	1.10806	1032.62	1.1088	11265.2	1.11512	10766.7	1.11318	11026.4	1.10883	17046.5	1.10828	16452.5	0.83533	14616.1
1.10962	2616.81	1.11105	2660.46	1.11092	2566.16	1.11004	2631.7	1.10754	2421.41	1.07503	2716.34	0.55345	6165.53	0.55429	5652.83	0.58106	6067.29	1.1083	12426	1.10967	7252.77	1.10994	6659.18	1.11018	7073.46							1.11083	995.31	1.11041	1039.24	1.10954	1034.16	1.1098	11264.8	1.11607	10777.2	1.11482	11035.9	1.11101	17059.9	1.10952	16473.4	0.83632	14616
1.11127	2614.76	1.11082	2650.65	1.11166	2564.13	1.11097	2645.39	1.11022	2433.04	1.07845	2699.06	0.5544	6183.1	0.55316	5660.55	0.58262	6080.65	1.11048	12454.4	1.11137	7268.35	1.11092	6670.13	1.11162	7087.24							1.1136	999.166	1.11143	1039.08	1.11107	1034.81	1.11133	11276.9	1.1179	10764.5	1.11667	11048.8	1.11225	17089	1.11231	16495.2	0.83636	14616.8
1.1127	2623.68	1.11475	2649.64	1.113	2565.24	1.11199	2647.03	1.11195	2428.91	1.07935	2700.31	0.55684	6191.13	0.55498	5671.73	0.58423	6084.35	1.11275	12466.8	1.11242	7277.43	1.11273	6685.02	1.11325	7090.53							1.11547	1000.55	1.11327	1040.14	1.11212	1032.17	1.11424	11287.6	1.11947	10763.4	1.11794	11049.1	1.11411	17088.7	1.11387	16525.1	0.83553	14615.7
1.11388	2611.7	1.11468	2650.92	1.11624	2557.29	1.11378	2647.44	1.11253	2429.21	1.08054	2701.74	0.55712	6196.85	0.55543	5684.3	0.58443	6095.64	1.11379	12502.6	1.11444	7288.49	1.11412	6693.03	1.11414	7109.9							1.11744	1002.28	1.11457	1042.48	1.11475	1034.39	1.11484	11272.5	1.12097	10796.5	1.12053	11042.8	1.11568	17096.1	1.11512	16565.5	0.83522	14609.8
1.11654	2610.51	1.11586	2650.75	1.1162	2556.57	1.11632	2654.25	1.11532	2435.8	1.08308	2710.74	0.55682	6204.33	0.55788	5693.05	0.58467	6102.77	1.11533	12513	1.11571	7307.46	1.1165	6700.99	1.11678	7119.2							1.11975	1007.87	1.11726	1038.25	1.11607	1035.86	1.11739	11295.2	1.12394	10805.5	1.1212	11049.2	1.11716	17137.9	1.11691	16585.6	0.83531	14620.2
1.1165	2605.16	1.11892	2652.46	1.118	2550.54	1.119	2651.97	1.11703	2434.24	1.08385	2703.13	0.55854	6223.59	0.55788	5693.52	0.58524	6118.55	1.1175	12527.7	1.11739	7306.57	1.11832	6707.04	1.11854	7128.7							1.12092	1004.91	1.11791	1042.53	1.1181	1035.06	1.11839	11302.4	1.12462	10796.9	1.1228	11083.4	1.11954	17149.1	1.11807	16609.7	0.83537	14610.6
1.11852	2611.62	1.11993	2649.89	1.12084	2561.31	1.11963	2637.1	1.11836	2424.64	1.08515	2713.82	0.5593	6226.99	0.55788	5704.05	0.58629	6123.59	1.11879	12545.9	1.11933	7314.44	1.12022	6717.31	1.1198	7140.08							1.1232	1007.06	1.11916	1045.39	1.12016	1037.5	1.11991	11310	1.12664	10802.2	1.12484	11086.7	1.12079	17175.5	1.11999	16623.4	0.83628	14612
1.12021	2619.32	1.12164	2653.3	1.12266	2555.21	1.12227	2632.01	1.11917	2434.1	1.08677	2715.91	0.56052	6240.14	0.55865	5715.86	0.58775	6132.06	1.12122	12574.4	1.12153	7325.08	1.12164	6729.7	1.12177	7145.96							1.12489	1010.45	1.12179	1045.69	1.12136	1031.57	1.12158	11327.8	1.12825	10822.2	1.12617	11087.8	1.1225	17199.6	1.12145	16628.6	0.83621	14615.9
1.12171	2623.52	1.12318	2655.23	1.12364	2546.75	1.12212	2637.14	1.12211	2425.97	1.08893	2703.91	0.56135	6244.26	0.55989	5724.98	0.58876	6133.76	1.12233	12581.9	1.12238	7340.5	1.12285	6737.95	1.12445	7158.2							1.12508	1008.42	1.12407	1043.76	1.12412	1036.04	1.12368	11317	1.13004	10816.4	1.12759	11088.6	1.12461	17201.7	1.12342	16665.7	0.83586	14610.4
1.12333	2628.81	1.1262	2656.65	1.12382	2550.86	1.12461	2645.51	1.12225	2426.88	1.09011	2704.39	0.56248	6255.72	0.56155	5736.06	0.58861	6148.18	1.12336	12595.1	1.12298	7352.26	1.12449	6764.63	1.12483	7160.42							1.12609	1001.46	1.12488	1047.46	1.12463	1036.24	1.12508	11323.7	1.13135	10832	1.12895	11101.7	1.12567	17177.2	1.1256	16683.2	0.83557	14610.4
1.12529	2629.68	1.1268	2658.26	1.12772	2566.64	1.12628	2649.09	1.12511	2441.02	1.09234	2710.83	0.56232	6260.65	0.56211	5746.6	0.59073	6155.86	1.12519	12626.3	1.12544	7361.37	1.12656	6765.94	1.12625	7179.07							1.1261	1004.99	1.12737	1048.94	1.12596	1036.9	1.12636	11350.2	1.13266	10837.9	1.13181	11103.1	1.1266	17232.9	1.12686	16720.1	0.83583	14613
1.12667	2626.62	1.12848	2651.26	1.12835	2560.76	1.12862	2643.16	1.12704	2434.39	1.09373	2712.86	0.56341	6270.19	0.56235	5749.16	0.5908	6160.3	1.12803	12634.1	1.12787	7373.02	1.12881	6766.97	1.12829	7184.25							1.12902	999.648	1.12742	1044.39	1.12907	1036.86	1.12858	11345.6	1.1354	10842.9	1.13307	11114.7	1.12979	17266.5	1.12898	16738.8	0.83517	14613.2
1.13132	2629.56	1.1306	2657.71	1.12899	2557.76	1.12926	2637.84	1.1275	2434.24	1.09557	2711.92	0.56404	6272.08	0.5631	5756.44	0.59099	6173.02	1.12871	12647.1	1.12885	7380.43	1.12878	6783.06	1.12971	7197.98							1.13098	1004.17	1.12939	1044.29	1.13012	1037.49	1.12951	11363.5	1.13631	10832.1	1.13435	11142.6	1.1314	17251.5	1.12986	16730.3	0.83519	14622.3
1.13238	2625.43	1.13213	2660.33	1.13253	2561.76	1.13058	2650.13	1.13123	2438.78	1.09693	2714.17	0.56437	6282.28	0.56466	5765.51	0.59174	6183.91	1.13126	12679.4	1.13122	7402.44	1.13118	6788.05	1.13211	7210.53							1.13191	1006.27	1.1329	1046	1.13055	1034.04	1.13254	11370.9	1.13808	10835.6	1.13835	11145.6	1.13209	17285.1	1.13173	16766.5	0.83608	14624.1
1.13458	2624.46	1.13458	2659.62	1.13405	2546.06	1.13345	2639.86	1.13165	2435.06	1.09985	2717.72	0.56625	6289.74	0.56493	5776.09	0.59324	6196.13	1.13286	12699.5	1.1332	7399.02	1.13371	6795.33	1.13348	7212.34							1.13449	1001.29	1.13246	1049.41	1.1328	1037.2	1.13346	11361.1	1.13862	10859.2	1.13818	11128.2	1.13449	17337.5	1.1328	16797.5	0.83581	14618.6
1.13601	2620.81	1.13615	2664.06	1.13416	2545.38	1.13408	2640.71	1.13334	2430.52	1.10003	2706.33	0.56698	6298.38	0.56496	5788.42	0.59421	6202.13	1.13427	12715.6	1.13462	7417.81	1.13389	6802.9	1.13437	7233.53							1.13674	1005.38	1.13463	1045.14	1.13483	1038.13	1.13533	11375.6	1.14196	10849.1	1.14192	10668.5	1.13633	17303.5	1.13554	16810.2	0.8351	14614
1.13696	2617.81	1.13776	2660.1	1.13489	2567.75	1.13522	2656.36	1.13422	2441.29	1.10292	2714.22	0.5678	6309.86	0.56761	5792.89	0.5951	6214.04	1.13633	12736.3	1.13592	7427.85	1.136	6818.08	1.13757	7236.53							1.13674	1001.06	1.13669	1047.24	1.13643	1036.76	1.13648	11399	1.14344	10866	1.14343	10589.2	1.13726	17320.7	1.13626	16822.3	0.83513	14614.1
1.13904	2621.93	1.13915	2663.16	1.13842	2567.17	1.13797	2648.29	1.13577	2428.06	1.10322	2720.89	0.56753	6320.63	0.56791	5798.5	0.5959	6216.01	1.13811	12738.2	1.13727	7434.09	1.13793	6829.13	1.13891	7249.47							1.13748	1009.14	1.13832	1049.04	1.13788	1037.55	1.13869	11396.2	1.14438	10878.2	1.14467	10586.2	1.13936	17398.9	1.1392	16849.1	0.83596	14608.6
1.14041	2617.95	1.14097	2660.2	1.13928	2559.1	1.13955	2642.18	1.13761	2426.73	1.1051	2717.56	0.56856	6332.7	0.56883	5805.37	0.59625	6227.1	1.13887	12757.2	1.13978	7450.5	1.13961	6832.11	1.13933	7255.92							1.14159	1010.38	1.13953	1048.16	1.14042	1040.91	1.14018	11401.6	1.14672	10863	1.14694	10583.1	1.1416	17367.9	1.14027	16841.5	0.83574	14609.2
1.14204	2620.02	1.14257	2658.87	1.1415	2568.33	1.14131	2646.86	1.13902	2438.96	1.10659	2708.93	0.56893	6340.02	0.56882	5812.42	0.59787	6241.05	1.14059	12786.8	1.14081	7462.98	1.14081	6845.72	1.14214	7275.45							1.14256	1009.23	1.14203	1052.68	1.14126	1039.68	1.14134	11414.4	1.14768	10862.8	1.1481	10586.7	1.14263	17379.9	1.14145	16854.3	0.83607	14610
1.14323	2628.57	1.14484	2658.16	1.14442	2567.5	1.14251	2650.39	1.14242	2437.26	1.10847	2713.14	0.57043	6352.94	0.56877	5828.09	0.59784	6243.77	1.14238	12802.9	1.14371	7461.73	1.14339	6860.63	1.14335	7277.37							1.14402	1011.33	1.14274	1046.58	1.14244	1042.25	1.14402	11417.7	1.14914	10871.8	1.14959	10598.8	1.14378	17441.3	1.14244	16880.8	0.83621	14607.9
1.14386	2618.14	1.14677	2652.51	1.14511	2552.46	1.1442	2641.73	1.1423	2439.78	1.11021	2716.24	0.57185	6353.61	0.57039	5841.8	0.59889	6258.01	1.14431	12825.5	1.14446	7472.33	1.14472	6872.12	1.14445	7288.29							1.14615	1009.05	1.14445	1048.84	1.14548	1037.62	1.14482	11408.9	1.15156	10895.4	1.15029	10635.7	1.1458	17425.2	1.14525	16924.4	0.83534	14601.4
1.14653	2619.55	1.14799	2659.43	1.14631	2562.27	1.14573	2661.57	1.14515	2445.44	1.1126	2721.62	0.57342	6364.88	0.57228	5846.69	0.59879	6261.43	1.14638	12846.8	1.14625	7490.39	1.14632	6880.15	1.14675	7300.04							1.14643	1006.38	1.14541	1044.81	1.14602	1037.2	1.14697	11414.4	1.15363	10893.4	1.15308	10650.7	1.14819	17426.2	1.1471	16920.2	0.83562	14610.2
1.14817	2626.74	1.1499	2654.7	1.14803	2567.31	1.14736	2645.44	1.14646	2437.05	1.11378	2702.43	0.57348	6378.61	0.57312	5855.54	0.60068	6276.47	1.14831	12845.6	1.14894	7496.8	1.14886	6881.47	1.14918	7309.3							1.14738	1005.15	1.14841	1049.52	1.14816	1036.75	1.14755	11453.3	1.15437	10879.6	1.1535	10680	1.14915	17469	1.14747	16958.7	0.83574	14601.2
1.1508	2626.02	1.15053	2658.7	1.15027	2563.73	1.14964	2636.18	1.14801	2433.07	1.11482	2718.76	0.57361	6385.69	0.57368	5861.08	0.60274	6279.57	1.14867	12866.6	1.14945	7498.41	1.14991	6890.66	1.14916	7316.22							1.14825	1010.87	1.15019	1057.13	1.14963	1043.68	1.15021	11443.2	1.15588	10909.6	1.15506	10700.3	1.15124	17502.1	1.14996	16975.6	0.83571	14600.8
1.15249	2626.57	1.15132	2654.45	1.15148	2566.36	1.15081	2647.55	1.14935	2440.71	1.11782	2714.34	0.57522	6394.92	0.57416	5864.69	0.60265	6292.07	1.15028	12900.5	1.15203	7525.67	1.15111	6905.4	1.15152	7333.65							1.1527	1007.13	1.15198	1051.18	1.15143	1041.24	1.15155	11451.3	1.15941	10914.5	1.15781	10714.2	1.15212	17505	1.15187	16968.1	0.83582	14600.1
1.15305	2624.24	1.15429	2657.64	1.15289	2571.39	1.15307	2655.85	1.1518	2445.67	1.11889	2709.79	0.57641	6407.57	0.5753	5880.42	0.60253	6299.45	1.1532	12915.6	1.15295	7524.83	1.15324	6916.29	1.15438	7346.44							1.15349	1006.34	1.15296	1048.37	1.154	1040.94	1.15394	11459.9	1.15992	10901.7	1.15887	10743	1.15373	17521.8	1.1529	16994.2	0.83581	14602.1
1.1558	2619.47	1.15538	2661.38	1.15521	2571.34	1.15429	2643.7	1.1535	2441.98	1.12099	2721.85	0.57699	6409.43	0.57612	5885.58	0.60317	6310.54	1.15402	12928.3	1.15439	7533.74	1.15467	6929.21	1.15435	7347.41							1.15494	1004.85	1.15473	1052.1	1.15545	1045.06	1.1563	11461.3	1.16183	10938.5	1.16049	10766	1.15597	17535.3	1.15382	17040.6	0.83535	14600.9
1.1567	2624.2	1.1581	2665.34	1.15726	2565.25	1.15532	2654.18	1.15386	2438.64	1.12209	2711.34	0.57793	6415.05	0.57732	5891.55	0.60533	6321.39	1.15566	12952.5	1.15683	7549.2	1.15643	6932.82	1.15738	7371.81							1.15754	1014.09	1.15698	1049.43	1.15684	1034.9	1.15746	11465.5	1.16404	10932.4	1.16165	10793	1.15732	17550.2	1.15681	17046.6	0.83588	14598.2
1.15885	2622.55	1.15916	2657.63	1.15782	2566.24	1.15743	2655.11	1.15628	2437.87	1.12348	2717.94	0.57875	6424.83	0.57829	5897.09	0.60546	6331.38	1.15792	12967.1	1.15854	7560.75	1.15735	6946.78	1.1585	7376.46							1.15868	1015.22	1.1575	1047.19	1.15752	1041.1	1.15809	11483.9	1.165	10925.8	1.16309	10824.1	1.15822	17583.6	1.158	17052.8	0.83524	14595.1
1.16112	2622.74	1.16112	2657.37	1.16055	2566.16	1.16018	2645.91	1.15797	2442.8	1.12493	2719.76	0.57947	6436.36	0.5783	5903.57	0.60655	6334.43	1.15914	12981	1.15963	7565.05	1.15984	6948.76	1.15982	7378.56							1.16112	1011.31	1.15927	1056.52	1.16087	1036.01	1.1604	11486.6	1.16569	10942.9	1.16451	10840	1.15936	17603.5	1.1604	17075.1	0.83515	14598.1
1.16216	2621.71	1.16349	2676.97	1.1625	2565.47	1.16097	2645.72	1.15903	2441.16	1.12806	2720.54	0.5803	6446.45	0.57874	5910.89	0.60697	6347.19	1.16122	13016.3	1.16036	7587.3	1.16098	6967.17	1.16229	7394.07							1.16307	1010.68	1.16082	1058.47	1.16098	1041.76	1.16234	11490.9	1.16733	10972.5	1.16709	10842.6	1.16247	17609.3	1.16184	17085.7	0.83557	14596
1.16152	2616.14	1.16494	2664.36	1.16313	2569.68	1.16275	2639.49	1.16221	2446.47	1.13017	2719.03	0.58172	6458.68	0.57936	5924.05	0.60817	6355.81	1.16139	13018.8	1.16347	7592.82	1.16319	6973.34	1.16312	7404.97							1.1645	1014.37	1.16182	1056.41	1.16232	1043.87	1.16365	11493	1.16946	10959.6	1.16813	10869.2	1.16398	17641	1.16277	17106.3	0.83525	14587.5
1.16271	2613.02	1.16587	2653.24	1.16493	2561.49	1.1645	2655.65	1.163	2442	1.13055	2704.08	0.58208	6468.46	0.57982	5928.52	0.6104	6362.2	1.16415	13037.1	1.1642	7603.58	1.1645	6986.39	1.16497	7413.92							1.16655	1014.99	1.16477	1053.66	1.16462	1043.32	1.16484	11511.5	1.17119	10974	1.17033	10906.3	1.16637	17639.4	1.16506	17132.7	0.83595	14589.8
1.16464	2619.13	1.16739	2647.33	1.16771	2566.43	1.16581	2645.66	1.16483	2441.68	1.13185	2725.33	0.58224	6479.34	0.58246	5947.11	0.60996	6369.22	1.16546	13049.4	1.16591	7615.66	1.16715	6995.91	1.16789	7422.62							1.16762	1015.05	1.16638	1051.72	1.16622	1041.24	1.16705	11520.4	1.17279	10987.8	1.17216	10914.8	1.16708	17644.4	1.16614	17158.8	0.83515	14591.4
1.16755	2620.3	1.16919	2650.8	1.16819	2560.37	1.1681	2646.64	1.16775	2440.59	1.13374	2722.79	0.58329	6487.07	0.58313	5949.64	0.61041	6380.05	1.16795	13071.7	1.16866	7620.39	1.16821	7002.05	1.16866	7436.4							1.16777	1015.21	1.16828	1052.97	1.16733	1042.3	1.16846	11513.3	1.17534	10977.6	1.17264	10942.9	1.16981	17707.8	1.16909	17164.5	0.8358	14593.7
1.16886	2622.85	1.17002	2656.7	1.16926	2568.1	1.16909	2643.31	1.16859	2439.38	1.13571	2710.49	0.58419	6495.7	0.58372	5953.26	0.61185	6390.86	1.16888	13089.8	1.17019	7630.77	1.16942	7008.42	1.1694	7442.78							1.17242	1013.29	1.16985	1057.46	1.16909	1045.67	1.16955	11543.9	1.17651	10977.9	1.17409	10988.5	1.17074	17687.1	1.16977	17178.5	0.83636	14587
1.17033	2623.25	1.17221	2661.54	1.17228	2569.41	1.17116	2655.09	1.16969	2444.29	1.13673	2725.16	0.58515	6506.28	0.58453	5960.75	0.61209	6397.3	1.17117	13125.8	1.17124	7644.1	1.17114	7013.26	1.17103	7451.83							1.1726	1014.85	1.17073	1055.41	1.17149	1048.77	1.17308	11544.3	1.17767	10989.9	1.1768	10981.6	1.17285	17700.7	1.17229	17187.6	0.83499	14586.7
1.17297	2625.15	1.17258	2651.58	1.17401	2570.11	1.17303	2643.94	1.17118	2446.55	1.13794	2725.77	0.58538	6514.79	0.58448	5967.55	0.61321	6405.63	1.17287	13139.4	1.17272	7654.17	1.17217	7032.72	1.17278	7465.88							1.17372	1016.42	1.17396	1049.19	1.17321	1047.31	1.1742	11530	1.17867	11019.6	1.17799	11001.8	1.17309	17738.3	1.17313	17220.4	0.83527	14590.5
1.17388	2628.2	1.17426	2663.15	1.17462	2565.74	1.17451	2647.07	1.1738	2449.49	1.14105	2720.25	0.58762	6515.42	0.58498	5983.62	0.61399	6413.61	1.17407	13145.1	1.17438	7666.51	1.17489	7041.97	1.17404	7474.77							1.17378	1014.44	1.17532	1055.56	1.17483	1038.44	1.17504	11536	1.18143	11014.1	1.17932	11015.7	1.17578	17747	1.17434	17246.2	0.83594	14586.2
1.17539	2632.92	1.17697	2659.17	1.17685	2575.39	1.17613	2657.01	1.17493	2447.32	1.14221	2710.82	0.58784	6521.45	0.58746	5990.19	0.61479	6422.55	1.17558	13168	1.17644	7682.38	1.17659	7054.81	1.17629	7482.96							1.17719	1011.87	1.17589	1050.51	1.17602	1044.72	1.17663	11563.8	1.18298	11000.4	1.18083	11061.9	1.17782	17753.5	1.1771	17260.3	0.8358	14587
1.1774	2634.79	1.17734	2666.8	1.17995	2567.26	1.17773	2644.4	1.1768	2442.82	1.14292	2729.48	0.58844	6528.28	0.58782	5998.97	0.61525	6432.83	1.17823	13191.3	1.17942	7691.78	1.17887	7058.89	1.17936	7492.8							1.17717	1017.27	1.17953	1058.19	1.17734	1046.81	1.17942	11576.5	1.18493	11016.5	1.18293	11067.8	1.17851	17796.5	1.17763	17273.1	0.83632	14580.4
1.18013	2632.84	1.18071	2668.77	1.18	2570.55	1.17984	2638.23	1.17821	2446.07	1.14606	2731.69	0.58874	6538.36	0.58868	6002	0.61584	6445.76	1.17927	13196.7	1.17994	7690.6	1.17909	7067.17	1.1793	7504.09							1.1833	1017.96	1.18055	1049.63	1.18071	1045.95	1.17987	11587.7	1.18642	11039.7	1.18369	11082.9	1.18125	17813.4	1.18105	17282.9	0.83553	14585.8
1.18288	2627.93	1.18296	2676.05	1.18073	2563.38	1.18057	2647.41	1.17928	2440.91	1.14789	2725.85	0.58918	6556.88	0.58912	6016.18	0.61678	6457.16	1.18076	13234.3	1.18053	7705.45	1.1811	7077.34	1.18146	7517.66							1.1833	1014.94	1.18101	1059	1.18127	1049.06	1.18266	11586.5	1.18768	11034.5	1.18664	11098.3	1.18321	17849	1.18129	17292.5	0.83683	14590.6
1.18483	2629.55	1.1842	2669.84	1.18372	2573.07	1.18269	2651.12	1.18239	2450.18	1.14813	2724.38	0.59263	6562.2	0.58969	6022.33	0.61833	6464.93	1.18316	13240.1	1.18347	7717.35	1.18314	7096.93	1.18494	7521.57							1.18304	1016.47	1.18387	1046.78	1.18281	1053.32	1.18362	11584.5	1.18964	11040.1	1.18834	11121.8	1.18426	17831.1	1.18306	17326.5	0.83537	14585.5
1.186	2622.98	1.18539	2666.59	1.18556	2567.81	1.1852	2654.65	1.18395	2437.02	1.15088	2729.99	0.59212	6571.58	0.59034	6028.71	0.6189	6475.19	1.18402	13255.1	1.18518	7712.65	1.18469	7106.09	1.1847	7530.58							1.18632	1018.59	1.1844	1055.79	1.18517	1046.76	1.18528	11595.6	1.19153	11064.2	1.18871	11116.8	1.18614	17857.6	1.1853	17338.7	0.83563	14588.1
1.18723	2626.74	1.1873	2669.18	1.18603	2570.67	1.18585	2654.2	1.18473	2442.33	1.15139	2719.17	0.59296	6583.8	0.59147	6036.97	0.61972	6480.76	1.18568	13271.1	1.18641	7741.59	1.1871	7111.06	1.18719	7545.59							1.18783	1022.32	1.18648	1051.67	1.18655	1049.79	1.18643	11599.2	1.19431	11044.8	1.19115	11140.9	1.18731	17884	1.18697	17353.5	0.83588	14590.7
1.18771	2618.31	1.18883	2669.32	1.18722	2572.91	1.18814	2650.02	1.18606	2458.25	1.1536	2723.22	0.59327	6595.44	0.59199	6050.17	0.6211	6489.85	1.18739	13288.1	1.18874	7752.77	1.18776	7125.39	1.18746	7557.03							1.18844	1021.69	1.1879	1057.26	1.18789	1047.56	1.18797	11636.1	1.19505	11040.2	1.19237	11179.9	1.18934	17901.5	1.1882	17367.5	0.83604	14590.2
1.19014	2623.04	1.19096	2656.88	1.19046	2575.2	1.18916	2641.22	1.18845	2451.41	1.15481	2727.03	0.5945	6598.22	0.59407	6059.9	0.6213	6492.65	1.18851	13303.5	1.19026	7764.19	1.18954	7126.25	1.18962	7571.56							1.19214	1018.2	1.19009	1059.43	1.19009	1050.16	1.19132	11626.3	1.19562	11052	1.19492	11156	1.19081	17918.8	1.19007	17388.3	0.83507	14589.2
1.19173	2627.32	1.19287	2664.84	1.19137	2576.03	1.19126	2644.51	1.18894	2451.74	1.15843	2721.92	0.59507	6608.62	0.59436	6066.79	0.62198	6503.51	1.19112	13342.1	1.19089	7776.05	1.19141	7139.04	1.19069	7580.36							1.19291	1017.67	1.19112	1059.47	1.19114	1046.17	1.19187	11621.3	1.1979	11063	1.19697	11160.9	1.19254	17927.7	1.19127	17420	0.83567	14582.3
1.19421	2628.94	1.19298	2665.67	1.19359	2583.45	1.19264	2667.74	1.19226	2458.79	1.15903	2720.7	0.5962	6625.45	0.59446	6067.43	0.62383	6512.63	1.19264	13361.3	1.19239	7781	1.19306	7147.33	1.19411	7591.8							1.19394	1022.76	1.19306	1058.9	1.19353	1055.08	1.19367	11631.3	1.20036	11039.9	1.19692	11175.2	1.19367	17934.8	1.19337	17422.5	0.83562	14584
1.19435	2629.58	1.19625	2668.71	1.19555	2576.46	1.19419	2648.14	1.19378	2453.75	1.15982	2728.9	0.59833	6628.28	0.59544	6078.8	0.62316	6525.79	1.19488	13356.5	1.1953	7784.93	1.19502	7161.22	1.19481	7597.78							1.19513	1020.93	1.19487	1066.18	1.19472	1046.99	1.19564	11647.5	1.20038	11048.2	1.20012	11208.1	1.19531	17962.4	1.19559	17457.9	0.83534	14582.8
1.19553	2625.04	1.1972	2669.83	1.19654	2576.84	1.19596	2658.64	1.19431	2448.49	1.16175	2740.46	0.59842	6630.25	0.59572	6087.02	0.62481	6536.19	1.19497	13381	1.19664	7799.6	1.19645	7169.88	1.19664	7606.93							1.19742	1025.28	1.19667	1059.84	1.19697	1048.96	1.19609	11645.4	1.20284	11054.6	1.20149	11202.3	1.19714	17976.5	1.19688	17473.6	0.83475	14582.3
1.19821	2629.58	1.19812	2663.66	1.19839	2572.55	1.19767	2653.48	1.19673	2453.55	1.16417	2728.05	0.59938	6633.26	0.59843	6093.98	0.6251	6541.32	1.19906	13410.8	1.19826	7820.07	1.19741	7170.45	1.19801	7623.44							1.19889	1021.18	1.19823	1058.44	1.1972	1050.2	1.19798	11669.3	1.20519	11027.5	1.20211	11220.1	1.19885	17998	1.19885	17483.9	0.83631	14581.4
1.1992	2629.93	1.20092	2665.32	1.20062	2576.44	1.1994	2654.27	1.19853	2448.18	1.16541	2733.2	0.59938	6645.64	0.59847	6104.79	0.62593	6560.35	1.19871	13414.8	1.20017	7818.83	1.19925	7189.64	1.20027	7625.7							1.20117	1024.99	1.20053	1062.31	1.19992	1049.02	1.20122	11677.8	1.20619	11026.3	1.20388	11240.6	1.20072	18027.3	1.2	17484.5	0.83541	14588.6
1.20185	2630.13	1.20349	2671.73	1.20218	2573.66	1.20068	2649.84	1.19946	2447.32	1.16709	2735.85	0.59952	6660.67	0.59897	6115.23	0.62688	6566.06	1.19972	13436.3	1.20102	7831.03	1.20157	7199.21	1.20133	7640.63							1.20273	1027.57	1.20071	1061.36	1.20141	1046.76	1.2014	11674.7	1.20746	11067.7	1.20651	11230.1	1.20173	18039.5	1.20138	17519.3	0.83584	14576.5
1.20435	2636.72	1.20469	2661.87	1.20344	2568.13	1.20312	2657.98	1.20186	2459.4	1.16967	2723.56	0.6007	6667.54	0.59965	6124.95	0.628	6572.74	1.20199	13463.6	1.20382	7849.35	1.20302	7208.87	1.20274	7641.12							1.20349	1022.31	1.20409	1061.23	1.20252	1047.41	1.20437	11678.3	1.21084	11072.6	1.20796	11227.1	1.20409	18031.1	1.20336	17535.4	0.83624	14575.9
1.20561	2634.68	1.20528	2657.14	1.20503	2581.3	1.20467	2651.23	1.20387	2451.33	1.17034	2733.05	0.60197	6678.56	0.6004	6130.84	0.62903	6580.1	1.20392	13472.7	1.20548	7849.04	1.20492	7217.71	1.2052	7660.62							1.20583	1028.63	1.2044	1052.73	1.20667	1056.1	1.20501	11696.1	1.21224	11061.4	1.20914	11262.8	1.2051	18078.3	1.20427	17563.1	0.83553	14574
1.20885	2635.94	1.20851	2658.89	1.20579	2577.92	1.20593	2654.6	1.20495	2452	1.17173	2737.21	0.60302	6685.81	0.60104	6143.66	0.63017	6590.32	1.2056	13486	1.20567	7860.44	1.20691	7225.64	1.20639	7667.33							1.20787	1023.28	1.20576	1053.12	1.20683	1053.13	1.20665	11705.5	1.2117	11070.9	1.21182	11267.9	1.20694	18082.7	1.20729	17581.4	0.83516	14569.5
1.20912	2621.41	1.20875	2650.68	1.20929	2578.74	1.20892	2649.27	1.20764	2455.7	1.17345	2732.28	0.60314	6691.51	0.60237	6144.18	0.63141	6600.05	1.20632	13523.3	1.20736	7871.99	1.20771	7233.66	1.20862	7685.01							1.20857	1018.22	1.20923	1064.73	1.20818	1047.11	1.20862	11706.1	1.21506	11092.3	1.21316	11277.4	1.20892	18123.8	1.20889	17572.5	0.8352	14572.8
1.20938	2611.96	1.20972	2657.16	1.21	2574.35	1.20919	2647.5	1.20905	2443.74	1.17674	2723.22	0.60476	6700.18	0.604	6161.75	0.63255	6605.04	1.2094	13529.5	1.21067	7882.52	1.20907	7246.23	1.2104	7689.36							1.21226	1030.55	1.20957	1056.91	1.21059	1050.55	1.21017	11717.5	1.21689	11085	1.21506	11271.7	1.21036	18130.7	1.20997	17597.6	0.83571	14575.2
1.21081	2611.63	1.21167	2659.78	1.21146	2584.52	1.21068	2661.05	1.20967	2447.15	1.17672	2736.47	0.6046	6712.91	0.60457	6158.9	0.63231	6610.4	1.21089	13553.4	1.21027	7895.49	1.21173	7256.81	1.21121	7703.3							1.21304	1023.56	1.2118	1058.31	1.21234	1051.62	1.21163	11718.6	1.21739	11097	1.21543	11293.5	1.21196	18135.7	1.21133	17620.8	0.83513	14578.1
1.2124	2621.04	1.21375	2658.66	1.21386	2575.14	1.21228	2656.3	1.21113	2462.83	1.17816	2739.86	0.6064	6720.48	0.60517	6166.75	0.6323	6619.01	1.21109	13583.5	1.21239	7910.82	1.21228	7260.14	1.2133	7713.56							1.21412	1025.58	1.21246	1065.44	1.21259	1048.46	1.21451	11724.5	1.22068	11125.8	1.21848	11294.4	1.21365	18140.7	1.2136	17653.8	0.83623	14568.8
1.213	2624.71	1.21583	2663.8	1.21506	2578.5	1.21432	2648.57	1.2135	2455.74	1.18145	2733.59	0.6067	6736.23	0.60516	6174.87	0.63397	6631.89	1.21395	13578.1	1.21459	7922	1.2147	7273.55	1.21494	7721.21							1.21527	1018.19	1.21527	1063.3	1.21504	1051.2	1.21503	11724.8	1.22101	11124.8	1.21988	11307.3	1.21611	18184.2	1.21427	17673.7	0.83541	14573.2
1.21488	2633.09	1.216	2663.01	1.21593	2585.99	1.21595	2650.6	1.2148	2449.79	1.18152	2728.03	0.60866	6741.91	0.60677	6193.36	0.63498	6637.7	1.21601	13592.7	1.21566	7926.65	1.2163	7278.13	1.21597	7732.29							1.21762	1028.4	1.21627	1053.74	1.21631	1049.56	1.21661	11750.4	1.22322	11119.1	1.22127	11332.2	1.21783	18188.7	1.21662	17674.5	0.83631	14569.3
1.21776	2632.56	1.21803	2670.29	1.21852	2578.6	1.21853	2647.43	1.21656	2459.95	1.18337	2747.36	0.60966	6749.12	0.60823	6199.55	0.63552	6643.93	1.21746	13628.4	1.21761	7938	1.21829	7290.1	1.21934	7746.66							1.21806	1030.13	1.21787	1067.96	1.21762	1053.56	1.21857	11767.4	1.22414	11124.6	1.22266	11325	1.21848	18204.2	1.21859	17682	0.83534	14570.4
1.21884	2630.42	1.21888	2671.79	1.22026	2582.97	1.21962	2653.12	1.21869	2456.55	1.18582	2731.58	0.60935	6754.44	0.60917	6203.82	0.63559	6651.75	1.21943	13648.6	1.22018	7945.04	1.22042	7300.28	1.21988	7752.75							1.22114	1027.17	1.22135	1060.9	1.21978	1054.39	1.2204	11757.9	1.22599	11150.3	1.2252	11328.3	1.22088	18243.8	1.21997	17711.9	0.8358	14573
1.22131	2635.78	1.22218	2670.58	1.22142	2575.83	1.22058	2656.51	1.21914	2455.98	1.18731	2725.55	0.60993	6763.06	0.60991	6212.97	0.63634	6665.63	1.22094	13666.8	1.22117	7959.45	1.22049	7321.19	1.2205	7767.17							1.22379	1030.39	1.22151	1061.45	1.22192	1052.26	1.22225	11762.6	1.22755	11154.2	1.22677	11337.6	1.22119	18239.8	1.2218	17727.4	0.83583	14581.2
1.22296	2632.21	1.22403	2674.35	1.22312	2583.65	1.22384	2662.2	1.22195	2460.96	1.1887	2732.65	0.61169	6777.34	0.60992	6226.61	0.6389	6681.77	1.22294	13685.6	1.22315	7967.52	1.2229	7323.53	1.22422	7781.13							1.22376	1024.05	1.22374	1062.34	1.22328	1050.86	1.22282	11782.9	1.22935	11160.5	1.22734	11347.8	1.22404	18263.5	1.22325	17747.9	0.83625	14570.3
1.22486	2631.22	1.22626	2670.28	1.2254	2579.06	1.22466	2655.05	1.2232	2458.8	1.19107	2737.71	0.6112	6782.45	0.60992	6227.1	0.63995	6689.08	1.22389	13689.7	1.22434	7977.76	1.22376	7335.35	1.22506	7778.59							1.22555	1027.63	1.22542	1057.26	1.22533	1055.27	1.22489	11781.8	1.23211	11181.9	1.22943	11364.2	1.22647	18282.7	1.22418	17785.4	0.83582	14569
1.22606	2639.4	1.22825	2668.53	1.22601	2587.2	1.22534	2648.53	1.22514	2457.04	1.19269	2734.2	0.61274	6786.44	0.61216	6245.35	0.63999	6698.6	1.22554	13704	1.22601	7994.87	1.22597	7341.64	1.22605	7788.7							1.22864	1030.8	1.22655	1066.56	1.226	1050.75	1.22621	11792.4	1.23225	11170.9	1.2314	11364.5	1.22765	18306.9	1.22651	17783.4	0.83636	14563.2
1.2288	2639.19	1.22887	2670.96	1.22774	2584.17	1.22727	2658.21	1.22603	2458.05	1.19369	2726.51	0.61342	6792.95	0.613	6257.39	0.64049	6702.06	1.22733	13738.9	1.22881	8004.35	1.22826	7354.22	1.22765	7804.92							1.22973	1029.16	1.22745	1062.31	1.22749	1051.59	1.22865	11803.5	1.23445	11167.9	1.23289	11389.7	1.2288	18302.8	1.22908	17773.9	0.83524	14565.8
1.22966	2641.66	1.23179	2670.56	1.23057	2578.16	1.22935	2659.97	1.22915	2452.32	1.1943	2731.89	0.61422	6803.66	0.61329	6261.96	0.64226	6708.06	1.22943	13758.3	1.23113	8011.48	1.2289	7359.95	1.23009	7811.2							1.23114	1030.09	1.23113	1062.88	1.23037	1051.35	1.22969	11808.9	1.236	11193	1.23591	11376.3	1.22972	18360.9	1.22929	17791.3	0.83592	14568.4
1.23304	2643.48	1.23289	2670.63	1.23182	2577.08	1.23125	2643.57	1.22981	2461.5	1.19938	2748.54	0.61551	6817.13	0.61458	6268.44	0.64268	6718.26	1.23063	13770.5	1.23104	8011.33	1.23088	7379.32	1.23094	7828.34							1.23388	1029.07	1.23225	1059.77	1.23069	1053.7	1.23168	11817.5	1.23907	11212.3	1.23603	11374.4	1.23315	18351.8	1.23155	17847.9	0.83578	14563
1.23405	2631.45	1.23455	2670.17	1.23306	2581.1	1.23263	2658.4	1.23122	2466.86	1.19862	2732.09	0.61658	6822.8	0.6146	6272.05	0.6434	6722.2	1.23291	13790.6	1.2324	8028.81	1.23306	7381.11	1.23354	7839.06							1.2344	1029.46	1.23296	1070.7	1.23299	1046.84	1.23359	11818.9	1.2401	11213.5	1.2378	11396.8	1.23454	18346.3	1.23369	17851.8	0.8358	14568
1.23593	2631.96	1.23669	2669.96	1.23459	2586.15	1.23535	2669.83	1.23466	2454.79	1.19948	2729.97	0.61607	6832.62	0.61539	6277.49	0.64327	6735.12	1.23447	13800.5	1.23498	8042.72	1.2359	7389.78	1.23538	7842.21							1.23442	1032.51	1.23489	1068.1	1.23489	1053.73	1.235	11839.3	1.24112	11224.8	1.23976	11411.5	1.23506	18369.9	1.23431	17880.8	0.83627	14566.8
1.23697	2638.21	1.23684	2666.84	1.23681	2590.34	1.23651	2649.48	1.23533	2457.67	1.20193	2751.71	0.61824	6841.59	0.6161	6281.59	0.64375	6750.23	1.23582	13817.7	1.23617	8053.5	1.23563	7391.18	1.23657	7851.24							1.23787	1030.94	1.23649	1064.19	1.23603	1056.78	1.2362	11841.6	1.24362	11225	1.24132	11403	1.23793	18432.4	1.23667	17896.7	0.83704	14563.2
1.23881	2634	1.23972	2671.96	1.23748	2585.14	1.23686	2647.85	1.23544	2457.1	1.20495	2740.22	0.61866	6855.23	0.61674	6296.99	0.6453	6756.7	1.23644	13848.8	1.23912	8066.63	1.23827	7405.99	1.23693	7867.42							1.23863	1032.11	1.23988	1070.1	1.23797	1056.64	1.23779	11844.7	1.24498	11228.5	1.24295	11418.3	1.23936	18413.7	1.23889	17889.2	0.83576	14564
1.24153	2629.88	1.2418	2668.57	1.24063	2590.42	1.23936	2666.44	1.2396	2464.86	1.20557	2731.96	0.61905	6861.32	0.61861	6305.9	0.64679	6772.76	1.23966	13868.3	1.23952	8077.03	1.2396	7421.74	1.24016	7871.91							1.24036	1033.82	1.24022	1069.66	1.2403	1058.04	1.24031	11855.5	1.24642	11232.2	1.24616	11433.4	1.23984	18449.2	1.23954	17895.5	0.83514	14572.8
1.24197	2631.96	1.24154	2663.85	1.24191	2581.89	1.24037	2654.27	1.23994	2457.78	1.20671	2735.49	0.61924	6872.69	0.61947	6312.79	0.64761	6779.03	1.24107	13884.4	1.24151	8076.11	1.24072	7433.79	1.2412	7883.66							1.24387	1033.46	1.24164	1064.03	1.24138	1055.71	1.24136	11850.1	1.24704	11256.8	1.24555	11433.8	1.24139	18453.1	1.24134	17941.9	0.83653	14568.8
1.24346	2626.44	1.24382	2660.63	1.24277	2582.67	1.24237	2648.12	1.24062	2469.13	1.20891	2750.22	0.62237	6892.75	0.61916	6312.1	0.64772	6785.54	1.24256	13901.5	1.24193	8091.81	1.24315	7443.33	1.24263	7898.03							1.24504	1033.34	1.2433	1066.88	1.24367	1052.9	1.24342	11856.6	1.24968	11266.9	1.24849	11444.3	1.24438	18476.5	1.24306	17962.9	0.83623	14570.2
1.24471	2631.41	1.24437	2662.17	1.2452	2586.32	1.24497	2661.06	1.24362	2461.27	1.21029	2741.94	0.62334	6890.28	0.62026	6335.04	0.64975	6799.04	1.24426	13911.1	1.24441	8107.03	1.24537	7452.66	1.24554	7907.56							1.24616	1030.15	1.24484	1068.33	1.24493	1061.37	1.24484	11877.7	1.25098	11254.4	1.2499	11469.1	1.24564	18508.8	1.24512	17980.8	0.83554	14568
1.24648	2625.81	1.24674	2661.37	1.24617	2592.58	1.24683	2655.15	1.24572	2461.01	1.21212	2747.44	0.62398	6894.35	0.62058	6337.41	0.65124	6804.58	1.24631	13921.9	1.24658	8114.77	1.24605	7458.27	1.24675	7911.83							1.24864	1031.93	1.24623	1065.99	1.24716	1048.93	1.24705	11889.1	1.25264	11265.4	1.25178	11471.3	1.24679	18529.8	1.247	17974.4	0.8354	14570.7
1.24749	2627.74	1.24822	2663.29	1.24876	2586.58	1.2474	2651	1.24563	2458.63	1.21464	2749.77	0.62411	6898.21	0.62178	6353.28	0.65091	6814.33	1.24703	13959.9	1.24696	8132.86	1.24741	7470.51	1.24765	7928.72							1.24983	1032.31	1.24725	1064.97	1.24776	1055.25	1.24864	11898.8	1.25523	11285.8	1.25337	11460.8	1.24994	18536.5	1.24848	18009.8	0.83539	14576.5
1.2492	2632.81	1.24917	2667.89	1.2498	2591.64	1.24966	2662.06	1.2489	2467.07	1.2156	2735.94	0.62384	6909.4	0.62254	6359.58	0.65128	6822.1	1.24902	13977.2	1.25029	8133.66	1.24958	7484.59	1.25044	7939.07							1.25021	1033.95	1.24894	1071.26	1.2501	1053.35	1.25012	11894.8	1.2565	11291.5	1.25436	11478	1.25002	18562.9	1.25032	18020.9	0.83621	14568.8
1.25091	2631.29	1.25072	2668.86	1.25231	2591.22	1.251	2657.94	1.25009	2460.31	1.21747	2734.84	0.62492	6915.03	0.6251	6361.1	0.65303	6833.58	1.25209	13995.7	1.25024	8143.58	1.25101	7492.88	1.25139	7940.22							1.25186	1033.76	1.25199	1068.51	1.25184	1055.97	1.25142	11917	1.25735	11300.3	1.25768	11496.7	1.25264	18561.2	1.25124	18044.1	0.83573	14570
1.25248	2632.57	1.25367	2670.96	1.25388	2593.59	1.25192	2662.8	1.25115	2467.2	1.21803	2741.46	0.62626	6932.71	0.6247	6367.52	0.65387	6837.23	1.25297	14010.4	1.25275	8158.04	1.2528	7497.23	1.25302	7963.45							1.25379	1028.82	1.25298	1072.54	1.25261	1061.63	1.25305	11914.6	1.26001	11315.2	1.25822	11485.6	1.25483	18577.1	1.25309	18070.7	0.83596	14559.4
1.25523	2639.35	1.25487	2668.83	1.25491	2591.27	1.25377	2649.38	1.25361	2471.78	1.22146	2755.12	0.62806	6940.73	0.62539	6380.31	0.6538	6845.49	1.25375	14018.9	1.25492	8168.89	1.25517	7506.03	1.25528	7964.3							1.25465	1034.87	1.25423	1068.81	1.25463	1061.82	1.25548	11909.2	1.262	11302.3	1.25908	11490.3	1.25531	18617.6	1.25481	18090.6	0.83573	14571.5
1.25517	2630.14	1.25738	2675.51	1.25643	2587.64	1.25607	2652.38	1.25522	2465.89	1.22224	2737.28	0.62802	6945.98	0.62538	6388.5	0.65456	6853.82	1.2556	14049.8	1.2564	8173.87	1.25644	7517.58	1.25669	7977.1							1.25579	1032.99	1.25617	1067.67	1.25628	1055.27	1.25575	11943.5	1.26304	11303.1	1.26103	11523.3	1.25728	18624.4	1.25704	18086	0.83635	14571.8
1.25701	2627.48	1.25899	2673.47	1.25844	2584.03	1.25685	2656.73	1.25609	2464.78	1.22374	2748.3	0.62917	6959.27	0.62858	6404.09	0.65573	6865.24	1.25828	14058.4	1.2579	8182.07	1.25726	7528.55	1.25732	7989.6							1.259	1037.76	1.25776	1070.55	1.2581	1064.52	1.25881	11939.6	1.26461	11313.4	1.26488	11524.7	1.25895	18641.9	1.25807	18110.1	0.83631	14564.7
1.25861	2627.04	1.25991	2671.05	1.26052	2587.81	1.25954	2661.15	1.2573	2469.8	1.22555	2752.37	0.62941	6968.27	0.62869	6411.42	0.65657	6870.42	1.25921	14079.2	1.25841	8203.61	1.25983	7533.67	1.26016	8000.03							1.26056	1036.97	1.26052	1066	1.25923	1055.78	1.26003	11922	1.26644	11332.2	1.26448	11515.2	1.26008	18665.7	1.2603	18126.3	0.83633	14565.9
1.25869	2622.91	1.26237	2672.49	1.26164	2587.64	1.26034	2661.62	1.26077	2472.42	1.22722	2734.86	0.63019	6973.96	0.62891	6416.76	0.65751	6876.47	1.26115	14101.7	1.26115	8212.21	1.26098	7551.89	1.26186	8010.91							1.26361	1040.56	1.26303	1066.6	1.26087	1057.34	1.26161	11946.1	1.26913	11340	1.26654	11517.9	1.26336	18673.6	1.2606	18146.4	0.83592	14560.2
1.26139	2636.18	1.26362	2680.23	1.26243	2590.95	1.26272	2662.28	1.26137	2464.99	1.22809	2744.04	0.63018	6987.82	0.63003	6426.15	0.6577	6894.04	1.26265	14116.3	1.26259	8218.43	1.26366	7560.44	1.26373	8018.3							1.26421	1035.55	1.26249	1066.64	1.26391	1054.1	1.26278	11968.5	1.26963	11335.1	1.26877	11555.1	1.26365	18687.8	1.26269	18162.2	0.8354	14564.6
1.26456	2646.53	1.26493	2676.05	1.26571	2591.63	1.26391	2656.54	1.26336	2475.33	1.23075	2749.22	0.63274	7001.71	0.63067	6432.66	0.65918	6903.57	1.26426	14134.4	1.26484	8226.53	1.26519	7567.78	1.26518	8024.84							1.26525	1039.89	1.26527	1074.65	1.26387	1061.78	1.26491	11963.3	1.2715	11366.8	1.27	11552.6	1.26512	18716.2	1.2645	18183.6	0.83629	14563.8
1.26683	2644.93	1.26618	2680.01	1.26711	2587.22	1.26552	2649.23	1.26572	2467.67	1.23274	2742.1	0.63342	7008.19	0.63144	6437.36	0.66018	6912.1	1.266	14145.9	1.26672	8237.84	1.26625	7574.07	1.26618	8028.88							1.26691	1037.29	1.26652	1069.03	1.26794	1059.34	1.26638	11973.5	1.27301	11361.1	1.27136	11550.1	1.26701	18731.2	1.26696	18206.5	0.83659	14560.6
1.26802	2644.69	1.26945	2682.68	1.26775	2590.94	1.26762	2663.33	1.26628	2464.26	1.23354	2738.07	0.63475	7013.42	0.63177	6456.94	0.66058	6913.79	1.26656	14171.8	1.26759	8258.63	1.26788	7586.81	1.26732	8049.66							1.26948	1041.36	1.26751	1069.81	1.26878	1058.61	1.26829	11993.7	1.27463	11357.5	1.27238	11584.7	1.2693	18750.7	1.26916	18207.9	0.83563	14566.3
1.27006	2636.41	1.27014	2676.05	1.27023	2590.74	1.2693	2665.77	1.26794	2473.57	1.23604	2747.25	0.63485	7018.11	0.63344	6464.09	0.66077	6926.93	1.26937	14192.6	1.27099	8264.83	1.26964	7591.42	1.27044	8060.21							1.2701	1039.12	1.26957	1074.66	1.2697	1059.67	1.27125	11994.7	1.27553	11376.6	1.27471	11573.5	1.27074	18748.9	1.26974	18231.2	0.83609	14566.1
1.27157	2639.85	1.27372	2680.27	1.27228	2592.53	1.27079	2665.71	1.27013	2467.78	1.23749	2747.6	0.63474	7024.88	0.63498	6469.12	0.66228	6931.45	1.27066	14209.5	1.27162	8275.05	1.27106	7606.65	1.27148	8068.63							1.27236	1042.63	1.27237	1074.86	1.27086	1063.72	1.27237	11986.8	1.27806	11400.1	1.27699	11571.7	1.27327	18779.7	1.27199	18279.4	0.83629	14557.1
1.27329	2637.97	1.27391	2675.13	1.27228	2588.98	1.27217	2655.64	1.27145	2471.37	1.23882	2748.92	0.63624	7034.77	0.63534	6472.93	0.66303	6940.82	1.2724	14221.3	1.27286	8281.96	1.27289	7617	1.27298	8076.73							1.27488	1039.62	1.27329	1062.5	1.27248	1063.49	1.27347	11997.5	1.28013	11384.6	1.27781	11593.5	1.2741	18789.4	1.27383	18280	0.83403	14558.9
1.27543	2640.27	1.27662	2673.16	1.27436	2606.92	1.27452	2667.42	1.27429	2477.75	1.23993	2743.93	0.63778	7051.78	0.63645	6483.45	0.66396	6946.73	1.27388	14250.3	1.27637	8295.15	1.27514	7617.36	1.27622	8091.94							1.27486	1034.49	1.27494	1073.6	1.2749	1063.07	1.27478	12022.9	1.28194	11400	1.28025	11613.8	1.27566	18809	1.27489	18288	0.83412	14560.5
1.27579	2637.03	1.27733	2678.16	1.27745	2600.25	1.27566	2656.03	1.27531	2462.96	1.24182	2757.17	0.63842	7058.45	0.63633	6492.58	0.6646	6952.88	1.27585	14263.2	1.27634	8309.55	1.27641	7629.2	1.27731	8095.68							1.27703	1041.4	1.27731	1072.46	1.27646	1058.61	1.27672	12028.8	1.28257	11405	1.28153	11602.5	1.27595	18849.2	1.27688	18301.3	0.83515	14558.9
1.27875	2635.28	1.28061	2672.04	1.27763	2594.87	1.27787	2649.43	1.27597	2464.07	1.24497	2750.02	0.63857	7065.94	0.6366	6500.82	0.66596	6963.47	1.27716	14287.9	1.27809	8317.94	1.27771	7644.26	1.27784	8117.49							1.28072	1038.07	1.27825	1077.01	1.27932	1064.91	1.27829	12029.2	1.28519	11412.1	1.28307	11608.9	1.27874	18858.7	1.27897	18314.7	0.83582	14558
1.28019	2637.32	1.2808	2671.1	1.27985	2595.32	1.2788	2662.98	1.27917	2472.93	1.24521	2745.04	0.63882	7071.23	0.63885	6505.41	0.66616	6979.27	1.27961	14308.6	1.27854	8324.39	1.27927	7659.19	1.27983	8119.42							1.28069	1036.67	1.27929	1070.12	1.28006	1062.44	1.28028	12033.9	1.28671	11410.6	1.28478	11627.7	1.28029	18861.7	1.27967	18334.2	0.83633	14550.2
1.28163	2639.02	1.28301	2672.57	1.28217	2594.29	1.2811	2670.51	1.28014	2474.79	1.24695	2755.67	0.64049	7082.21	0.63944	6518.5	0.66707	6978.77	1.28053	14310.5	1.28127	8332.58	1.28119	7665.93	1.28102	8123.96							1.28205	1040.33	1.28249	1078.39	1.28144	1062.01	1.28267	12044.9	1.28725	11422.5	1.28566	11637.4	1.28167	18883.8	1.2815	18371.2	0.83632	14548.4
1.28434	2643.9	1.28394	2672.33	1.28266	2596.51	1.28205	2653.95	1.28109	2469.16	1.24987	2761.89	0.6413	7093.07	0.63942	6517.41	0.66806	6989.7	1.28254	14336.4	1.28299	8346.72	1.28316	7676.58	1.28353	8138.03							1.28485	1048.18	1.28343	1075.95	1.28329	1062.93	1.28363	12034.7	1.29052	11446.5	1.28801	11630	1.28451	18905.6	1.28415	18392.9	0.83624	14549.4
1.28491	2637.48	1.28426	2665.9	1.28324	2594.01	1.28426	2665.55	1.28394	2476.06	1.25125	2749.94	0.64256	7100.88	0.64096	6536.95	0.66917	7004.13	1.28337	14347.4	1.28492	8363.75	1.28486	7684.72	1.28464	8154.33							1.28557	1043.15	1.28483	1073.67	1.2841	1060.65	1.28448	12053.2	1.292	11435.2	1.28913	11657.5	1.28555	18919.4	1.28476	18402.6	0.83559	14550.8
1.2856	2635.49	1.28689	2673.22	1.28723	2601.58	1.28691	2664.4	1.28613	2475.35	1.25211	2748.52	0.64259	7109.95	0.64179	6543.62	0.66959	7009.63	1.28551	14364.7	1.28681	8360.13	1.28696	7694.95	1.28732	8161.94							1.28717	1043.3	1.28672	1070.44	1.28551	1062.51	1.2867	12086.8	1.29322	11431.5	1.29218	11670.3	1.28723	18957.6	1.28549	18398.1	0.83526	14556.2
1.28865	2633.55	1.28866	2675.51	1.28903	2595.29	1.28787	2649.21	1.28642	2465.16	1.2537	2759.83	0.64249	7117.68	0.64347	6554.35	0.67097	7026.52	1.28679	14382.7	1.28731	8377.03	1.28798	7700.48	1.28743	8164.81							1.28986	1045.34	1.28727	1082.11	1.28906	1066.26	1.28862	12072.1	1.29469	11465	1.29261	11652.4	1.28921	18969.5	1.28879	18426.3	0.83624	14555.9
1.28911	2635.31	1.28905	2670.14	1.28988	2603.2	1.28914	2659.85	1.28844	2472.44	1.25587	2752.45	0.6451	7116.28	0.6432	6558.5	0.67204	7032.9	1.28971	14410	1.29044	8397.25	1.28936	7711.61	1.2894	8183.16							1.29139	1044.65	1.29052	1078.99	1.28953	1060.21	1.29028	12072.9	1.29716	11473.2	1.29484	11664	1.2908	18964	1.2902	18440.9	0.83524	14553.4
1.29023	2634.47	1.29126	2676.1	1.29145	2595.59	1.29011	2677.12	1.29018	2477.89	1.25632	2752.02	0.64508	7125.45	0.64467	6571.78	0.67327	7036.36	1.29085	14419.5	1.29194	8404.64	1.29132	7724.83	1.29234	8189.5							1.29252	1051.26	1.29204	1076.72	1.29188	1062.52	1.29141	12075.9	1.29797	11465.8	1.29615	11682.1	1.29222	18994.2	1.2915	18476.4	0.83571	14546
1.29317	2640.8	1.29229	2681.28	1.29359	2599.59	1.29284	2655.72	1.29113	2469.79	1.25912	2760.48	0.64385	7140.72	0.64536	6572.23	0.67275	7041.57	1.29214	14434.5	1.29253	8404.18	1.29281	7729.2	1.29292	8199.84							1.29459	1045.77	1.29284	1074.1	1.29317	1061.88	1.29399	12104.8	1.30005	11482.9	1.29832	11701.8	1.29458	19005.9	1.29296	18497.1	0.83628	14546.1
1.29405	2644.46	1.29522	2677.23	1.29518	2602.07	1.29383	2668.07	1.29308	2476.81	1.26084	2759.2	0.64777	7154.39	0.64591	6584.74	0.67278	7052.67	1.29409	14473.1	1.29539	8416.72	1.2953	7745.17	1.29416	8215.11							1.29661	1044.89	1.29403	1074.12	1.29424	1061.38	1.29576	12095	1.3017	11482.1	1.30009	11698.4	1.29589	19034.6	1.29551	18495.9	0.8359	14538.5
1.29629	2640.97	1.29742	2679.55	1.29663	2600.76	1.29633	2656.76	1.29539	2478.88	1.26211	2756.35	0.64843	7156.18	0.64618	6592.72	0.67446	7063.8	1.2961	14485.9	1.2972	8427.57	1.29622	7746.1	1.29659	8221.58							1.29817	1044.79	1.296	1073.45	1.29681	1068.01	1.29609	12109.6	1.30306	11479.3	1.30124	11718	1.29734	19058.4	1.29686	18512.1	0.83489	14535.6
1.29819	2635.83	1.30028	2682.14	1.29879	2605.48	1.29776	2662.1	1.29715	2471.41	1.26306	2752.31	0.64831	7164.08	0.64667	6603.77	0.67694	7073.55	1.29713	14492.8	1.29784	8439.34	1.29742	7757.45	1.29795	8227.47							1.29984	1042.56	1.29796	1077.22	1.29767	1068.27	1.29938	12126	1.30415	11492	1.30248	11713.2	1.29955	19049.9	1.29835	18522.1	0.83511	14542.6
1.30042	2638.35	1.29964	2681.03	1.30084	2597.75	1.29922	2661.23	1.29757	2475.64	1.26544	2766.96	0.64902	7176.25	0.64835	6614.44	0.67677	7083.86	1.29882	14529.1	1.29949	8457.44	1.29949	7772.68	1.30008	8245.98							1.3012	1039.1	1.30128	1075.13	1.29952	1067.12	1.30164	12116.9	1.30583	11518.7	1.30508	11698.7	1.30037	19079.9	1.29963	18552.9	0.83621	14538.2
1.30092	2642.39	1.30242	2681.34	1.302	2598.24	1.30057	2668.68	1.29975	2480.26	1.26742	2756.5	0.64995	7188.12	0.6494	6625.42	0.67681	7088.88	1.30141	14538.7	1.30161	8458.28	1.30084	7773.77	1.30194	8247.7							1.30175	1039.97	1.30222	1074.31	1.30027	1067.19	1.30164	12110.5	1.30777	11517.8	1.30661	11716.3	1.30254	19114.5	1.3009	18584.3	0.83566	14540.3
1.30324	2638.39	1.30517	2673.99	1.30238	2606.68	1.30242	2666.22	1.30237	2472.54	1.26843	2751.62	0.65156	7202.95	0.65036	6633.49	0.6776	7104.58	1.30204	14551.5	1.3026	8470.91	1.30307	7790.69	1.30319	8261.36							1.30388	1044.61	1.30329	1072.32	1.30342	1061.09	1.30327	12153.7	1.3102	11525.8	1.30819	11753.5	1.30392	19111.8	1.30338	18585.5	0.83565	14533.4
1.30315	2632.39	1.30617	2681.9	1.30523	2603.94	1.30399	2664.01	1.30397	2477.33	1.27034	2763.63	0.65173	7212.77	0.65074	6632.37	0.67935	7119.51	1.30354	14566	1.30384	8483.68	1.30497	7795.44	1.30477	8270.11							1.30548	1044.39	1.30455	1076.68	1.30451	1060.85	1.30513	12169.4	1.31339	11144.6	1.31006	11755.6	1.3052	19126.6	1.30521	18617.5	0.83503	14538.9
1.30509	2629.48	1.3081	2677.85	1.30784	2599.78	1.30617	2654.82	1.30403	2477.53	1.27264	2753.43	0.65228	7223.07	0.65115	6641.36	0.68045	7124.98	1.30622	14585.4	1.3061	8487.87	1.30641	7796.16	1.3063	8278.81							1.30578	1046.07	1.30784	1076.65	1.30607	1063.94	1.30653	12164.5	1.31445	11016.5	1.31112	11758.8	1.30787	19180.9	1.30673	18610.4	0.83484	14540.4
1.3067	2633.58	1.30957	2684.76	1.3082	2600.22	1.30777	2653.28	1.30672	2478.7	1.27468	2746.77	0.65422	7229.47	0.65208	6657.22	0.68102	7138.56	1.30702	14602.1	1.3085	8506.13	1.30724	7807.02	1.30753	8291.38							1.31057	1048.69	1.30796	1074.19	1.30863	1064.9	1.30876	12169.9	1.31588	11001.1	1.31278	11762.7	1.30912	19163.5	1.3089	18637.2	0.83591	14540.2
1.30779	2634.93	1.31166	2679.71	1.30898	2603.18	1.30855	2669.89	1.30845	2476.88	1.27482	2760.68	0.65546	7233.76	0.65348	6659.43	0.6823	7145.15	1.30872	14632.7	1.30881	8513.5	1.31023	7833.81	1.3103	8304.11							1.31121	1045.96	1.31205	1077.27	1.30968	1062.4	1.31042	12179.2	1.31762	11017.7	1.31548	11770.4	1.31031	19159	1.3102	18656.4	0.83603	14539.9
1.3101	2642.58	1.31224	2680.75	1.31275	2603.38	1.31117	2665.29	1.30956	2481.57	1.27698	2761.22	0.65453	7242.31	0.65426	6670.25	0.68427	7151.05	1.31071	14649.6	1.31009	8519.62	1.31213	7840.62	1.31168	8310.08							1.31234	1052.9	1.31153	1076.37	1.31103	1068.13	1.31231	12162.3	1.31951	11025.4	1.31612	11771.6	1.31301	19217.8	1.31156	18708.2	0.8358	14542.3
1.31264	2651.03	1.31386	2677.47	1.31317	2603.19	1.3129	2667.12	1.31188	2479.81	1.27822	2755.7	0.65524	7256.67	0.65504	6671.93	0.68312	7155.95	1.3125	14652.2	1.31256	8535.41	1.31291	7839.17	1.31334	8319.48							1.31531	1051.14	1.31329	1074.02	1.31386	1062.06	1.31335	12175.9	1.3207	11023.7	1.31768	11778.8	1.31418	19226.7	1.31356	18680.9	0.83462	14540.6
1.31424	2653.22	1.31605	2681.39	1.31462	2609.97	1.31358	2670.02	1.31325	2481.59	1.27983	2766.95	0.65676	7261.52	0.65649	6678.03	0.68374	7162.15	1.31389	14670.7	1.31489	8544.42	1.31346	7850.79	1.31439	8346.49							1.31559	1045.22	1.31408	1076.91	1.31449	1064.26	1.31483	12211.9	1.32241	11050.2	1.32018	11810.9	1.31614	19220.9	1.31407	18678	0.83589	14540.4
1.31792	2655.44	1.31772	2680.4	1.31685	2599.33	1.3164	2665.57	1.31511	2479.62	1.28252	2773.7	0.65782	7273.64	0.65549	6686.41	0.68436	7174.51	1.31631	14702.8	1.3165	8557.1	1.31659	7867.09	1.31632	8342.41							1.318	1047.01	1.31628	1073.74	1.31678	1073.35	1.31678	12211	1.32303	11083.7	1.32021	11789.5	1.31649	19283	1.31583	18721.1	0.83514	14538
1.31929	2644.92	1.32004	2681.49	1.31825	2592.51	1.31774	2664.04	1.31692	2479.52	1.28353	2768.44	0.65932	7276.18	0.6568	6693.19	0.68625	7191.64	1.31637	14721.4	1.31807	8558.87	1.31818	7870.09	1.31799	8356.19							1.32076	1048.06	1.31889	1077.02	1.31773	1073.22	1.31881	12212.8	1.32631	11110.2	1.32322	11796.7	1.31894	19275.1	1.31691	18755.6	0.83511	14542
1.32036	2643.52	1.32115	2676.07	1.31898	2597.02	1.31851	2666.45	1.31741	2486.44	1.28597	2765.85	0.65963	7279.69	0.65757	6702.28	0.68693	7190.21	1.3194	14740.5	1.31987	8573.17	1.31888	7888.04	1.32126	8369.92							1.32125	1051.02	1.3192	1079.93	1.31938	1068.42	1.31981	12217.7	1.32666	11123.4	1.32475	11812.2	1.32054	19282.9	1.32047	18742.5	0.83581	14533.1
1.32207	2644.48	1.32277	2680.27	1.32239	2614.79	1.32131	2665.73	1.32001	2486.07	1.28802	2766.2	0.65989	7297.78	0.65928	6712.8	0.68747	7197.19	1.32011	14757.2	1.32016	8593.3	1.3207	7895.31	1.32237	8372.53							1.32143	1046.92	1.32158	1082.03	1.32177	1067.3	1.32242	12225.2	1.32852	11156.7	1.32697	11836.5	1.32193	19287.9	1.32109	18769.2	0.83526	14529.8
1.32355	2638.76	1.3249	2681.49	1.32368	2611.36	1.3233	2668.88	1.32205	2482.24	1.28904	2761.4	0.66089	7303.4	0.66039	6723.85	0.68745	7209.96	1.32213	14759.9	1.32282	8591.04	1.32342	7907.24	1.32288	8379.1							1.32479	1049.51	1.3229	1075.31	1.32288	1071.03	1.3233	12237.3	1.33092	11175.5	1.32732	11837.9	1.32371	19347.1	1.32393	18818.3	0.83581	14530.5
1.32542	2641.68	1.32603	2682.95	1.325	2609.4	1.32455	2661.31	1.32312	2487.48	1.29056	2764.55	0.66174	7311.06	0.66079	6729.76	0.68873	7219.75	1.32371	14791	1.32391	8605.64	1.32447	7912.91	1.32397	8390.33							1.32604	1048.66	1.32469	1081.16	1.32456	1065.16	1.32453	12243.8	1.33168	11190.8	1.32999	11858.4	1.326	19355.5	1.32436	18785.1	0.83573	14534.7
1.32683	2648.09	1.32724	2680.98	1.32626	2611.8	1.32583	2674.55	1.32585	2485.4	1.29215	2766.24	0.66295	7323.44	0.66068	6735.73	0.68948	7233.77	1.32572	14808.2	1.32677	8620.54	1.32681	7925.97	1.32649	8409.99							1.32709	1051.6	1.32649	1082.34	1.32638	1071.52	1.3266	12269.8	1.33341	11198.2	1.33164	11859	1.32675	19383.8	1.32695	18807.6	0.83524	14526.8
1.32819	2646.35	1.32935	2677.95	1.32947	2607.86	1.32824	2667.47	1.32695	2488.96	1.29379	2761.35	0.66334	7335.38	0.66192	6749.68	0.69064	7231.36	1.32685	14827.7	1.32905	8628.38	1.32764	7939.44	1.32871	8410.04							1.32932	1052.37	1.32754	1085.02	1.32979	1069.87	1.32914	12255.8	1.33369	11246.5	1.33325	11846.1	1.32949	19388	1.32739	18869.1	0.83588	14532.4
1.33043	2646.62	1.33094	2678.75	1.3292	2599.03	1.32938	2665.73	1.32693	2484.04	1.29508	2769.51	0.66445	7342.2	0.66312	6757.06	0.69141	7242.3	1.32869	14850.3	1.3287	8637.88	1.32905	7941.4	1.32843	8410.6							1.33135	1044.93	1.32922	1078.06	1.32979	1067.48	1.3297	12251.5	1.3366	11285.9	1.33536	11847.7	1.33105	19384	1.33063	18873.3	0.83569	14530.3
1.33096	2645.59	1.33278	2685.65	1.33074	2608.26	1.33073	2670.65	1.3305	2484.16	1.29701	2765.89	0.66511	7352.98	0.66537	6766.1	0.69228	7257.48	1.33033	14866.3	1.33127	8645.98	1.33195	7952.71	1.32949	8423.48							1.33197	1047.23	1.33142	1077.48	1.33106	1075.28	1.33178	12282.1	1.33812	11294.7	1.33517	11859.7	1.33203	19402	1.33148	18873.1	0.83632	14535.5
1.33492	2649.03	1.33432	2675.86	1.33327	2617.66	1.33183	2659.45	1.33196	2476.11	1.29836	2770	0.66517	7359.96	0.66555	6768.07	0.69365	7259.36	1.33249	14874.4	1.33358	8655.52	1.33308	7955.51	1.33143	8436.31							1.33253	1055.06	1.33284	1071.17	1.33402	1064.93	1.3349	12299.2	1.33969	11312.4	1.33873	11895.4	1.33379	19454.6	1.33379	18931.8	0.83605	14529.4
1.33478	2644.08	1.33569	2672.95	1.33461	2614.02	1.3341	2663.82	1.33299	2479.23	1.30139	2773.55	0.66614	7364.04	0.66594	6779.11	0.69468	7266.37	1.33317	14891.9	1.33426	8666.55	1.33388	7969.75	1.33263	8442.03							1.33555	1048.21	1.33556	1080.37	1.33469	1069.9	1.33505	12285.3	1.34152	11332.3	1.33988	11882.2	1.33564	19469.5	1.33536	18908.7	0.83471	14527.6
1.33734	2645.42	1.33665	2670.25	1.33677	2612.24	1.3358	2674.26	1.33569	2485.13	1.3036	2764.66	0.66782	7373.29	0.66639	6785.63	0.69483	7274.5	1.33676	14922.1	1.33622	8682.11	1.33614	7977.27	1.33126	8439.09							1.33789	1051.08	1.33664	1072.04	1.3355	1072.01	1.33754	12306.4	1.34279	11354.1	1.34104	11902.4	1.33719	19466.6	1.33645	18914.6	0.83574	14531.7
1.33909	2646.93	1.33777	2678.11	1.33907	2615.37	1.33858	2669.33	1.33736	2483.05	1.30344	2759.63	0.67002	7381.06	0.6665	6797.35	0.6957	7285.34	1.33759	14927.3	1.33749	8689.9	1.33759	7985.37	1.33179	8431.53							1.33896	1056.45	1.33899	1082.81	1.33834	1067.44	1.33836	12302.9	1.34431	11375.6	1.3426	11904.8	1.33972	19492	1.33759	18937.2	0.83634	14519.2
1.34002	2645.06	1.33988	2678.22	1.34007	2600.55	1.33884	2671.65	1.33778	2484.45	1.30551	2775.29	0.67007	7387.84	0.66869	6812.02	0.69506	7296.69	1.33815	14956.6	1.33994	8699.96	1.33956	8005.3	1.33039	8436.6							1.3406	1054.63	1.3396	1077.43	1.33923	1068.57	1.3402	12300	1.34558	11394.2	1.34586	11915.5	1.34094	19490.5	1.3396	18981.9	0.83527	14533.2
1.34239	2642.77	1.34154	2675.91	1.34249	2608.94	1.34183	2675.05	1.33935	2493.01	1.30762	2773.8	0.67043	7401.12	0.66864	6819.56	0.69831	7308.39	1.34003	14981.6	1.34205	8723.72	1.34092	8011.65	1.33104	8424.99							1.34231	1055.21	1.34179	1080.44	1.34128	1070.56	1.3417	12322.1	1.34794	11428.6	1.34605	11923.7	1.34221	19515.1	1.34163	18982.7	0.83523	14522.6
1.34416	2644.7	1.34326	2680.89	1.34323	2606.19	1.34305	2666.19	1.34198	2491.73	1.30855	2768.87	0.67117	7405.63	0.67002	6825.14	0.69826	7313.71	1.34287	14981.3	1.34305	8717.52	1.34308	8016.54	1.33132	8428.7							1.34327	1050.9	1.34239	1076.13	1.34261	1071.88	1.3429	12331.2	1.34991	11424	1.34784	11946.4	1.34284	19549.7	1.3429	19011.1	0.83415	14522.5
1.34563	2643.22	1.34353	2682.73	1.34506	2611.74	1.34433	2657.86	1.34306	2486.98	1.31016	2777.13	0.67225	7418.42	0.67075	6829.85	0.69841	7319.18	1.34387	14994.5	1.34457	8730.99	1.34469	8033.96	1.33073	8426.47							1.34625	1058.15	1.34389	1084.99	1.34507	1068.75	1.34487	12346.2	1.35077	11443.6	1.35094	11937	1.34551	19573	1.34556	19018.8	0.8355	14521.8
1.34702	2642.79	1.34617	2681.27	1.34677	2608.09	1.34488	2675.77	1.34421	2490.2	1.31288	2772.07	0.67268	7421.66	0.67163	6843.59	0.70025	7332.69	1.34522	15031	1.34737	8741.38	1.34661	8043.16	1.33141	8428.89							1.34746	1050.67	1.34679	1084.95	1.34631	1072.46	1.34685	12339.7	1.35245	11475.3	1.35235	11945.5	1.34679	19591.1	1.34664	19038.3	0.83632	14520.3
1.34846	2647.53	1.34901	2684.18	1.34867	2615.7	1.34825	2669.56	1.34719	2484.43	1.31405	2763.67	0.6735	7429.45	0.67239	6846.01	0.70049	7344.96	1.34768	15044.4	1.34876	8755.88	1.34799	8052.57	1.33132	8427.69							1.34969	1052.09	1.34781	1082.6	1.34831	1072.45	1.34916	12355.4	1.35493	11484.6	1.35257	11941.9	1.34988	19598.1	1.34824	19047.8	0.83516	14519.6
1.35016	2645.91	1.34985	2690.19	1.3489	2611.35	1.34908	2666.71	1.34719	2485.35	1.31511	2762.1	0.67467	7436.4	0.67309	6857.12	0.70124	7350.27	1.34926	15052.1	1.34891	8768	1.35031	8060.09	1.3308	8424.62							1.35124	1055.19	1.34944	1079.27	1.35054	1071.07	1.35001	12355	1.35616	11504.1	1.35546	11975.1	1.35023	19583.6	1.35049	19071.8	0.83523	14524.3
1.35156	2638.16	1.35303	2689.07	1.35211	2618.37	1.35207	2679.68	1.34973	2495.31	1.31799	2780.42	0.67572	7448.94	0.67427	6868.72	0.70167	7357.33	1.3499	15083.7	1.35056	8776.37	1.35115	8072.42	1.33099	8422.59							1.35229	1059.4	1.35114	1085.36	1.35074	1069.29	1.35317	12352.6	1.35857	11518.1	1.35642	11970.6	1.35177	19621.6	1.35079	19102.9	0.83542	14522.6
1.35259	2635.4	1.35414	2689.48	1.35297	2613.05	1.35236	2671.98	1.35127	2487.58	1.31925	2773.22	0.67581	7459.32	0.67594	6876.35	0.70271	7371.52	1.35245	15092.3	1.35331	8793.2	1.35381	8076.3	1.33128	8426.4							1.35506	1058.73	1.35426	1080.55	1.35327	1074.44	1.35315	12363.7	1.35946	11528.6	1.35789	11981.3	1.35367	19659.3	1.35359	19114	0.83493	14516.5
1.3529	2627.96	1.35614	2689.26	1.35445	2624.71	1.35438	2671.45	1.35302	2483.01	1.32017	2778.04	0.67629	7473.54	0.67544	6875.28	0.70519	7375.17	1.35329	15109.9	1.35372	8796.6	1.35505	8087.9	1.3307	8418.65							1.35577	1058.32	1.35435	1083.19	1.35453	1069.25	1.35463	12387.8	1.36202	11528.6	1.36009	11999.2	1.35536	19656	1.35538	19119.4	0.83567	14506.3
1.35498	2632.57	1.35753	2687.55	1.35774	2619.87	1.35597	2675.72	1.35519	2490.84	1.32263	2782.36	0.67747	7483.31	0.6765	6888.36	0.70534	7390.58	1.35692	15144.1	1.35635	8808.29	1.3558	8091.96	1.32995	8424.36							1.35813	1054.43	1.35633	1090.22	1.35565	1070.31	1.35668	12390.7	1.36225	11543.9	1.36181	11996.8	1.35726	19663.5	1.35655	19111.6	0.83557	14505.4
1.35635	2645.02	1.35963	2687.01	1.35912	2609.43	1.35814	2672.74	1.35687	2494.73	1.32513	2768.94	0.67888	7481.18	0.67687	6896.51	0.70519	7397.05	1.35809	15164.6	1.35795	8812.53	1.35816	8117	1.33066	8419.8							1.3585	1056.65	1.35743	1082.66	1.35705	1073.48	1.3586	12386.1	1.36372	11575.6	1.36352	11991.9	1.36014	19725.8	1.35855	19180	0.83514	14513.9
1.359	2647.28	1.36091	2689.22	1.3593	2616.48	1.35886	2666.58	1.358	2495.3	1.32488	2768.75	0.6802	7490.96	0.67747	6907.54	0.70664	7400.94	1.35916	15171.9	1.35964	8820.51	1.35935	8113.05	1.32996	8418.59							1.36161	1058.39	1.35999	1081.18	1.36011	1074.11	1.35993	12399.6	1.36718	11582.1	1.364	12005.1	1.36134	19696.5	1.36046	19176.7	0.83477	14522.8
1.35982	2652.09	1.3633	2686.22	1.36294	2622.89	1.36099	2676.1	1.36102	2495.81	1.32753	2773.26	0.6803	7501.16	0.6802	6919.87	0.70672	7413.77	1.36046	15195.7	1.36242	8841.92	1.36147	8132.05	1.33058	8419.12							1.36187	1063.29	1.36152	1080.27	1.36154	1073.05	1.36263	12425.5	1.36712	11577.1	1.36578	12030.7	1.36226	19698.5	1.3616	19191.7	0.83521	14524.7
1.36187	2656.97	1.365	2684.32	1.36448	2619.53	1.36345	2664.2	1.36172	2495.83	1.32912	2776.66	0.68081	7507.58	0.67992	6919.52	0.70904	7419.22	1.36289	15204.4	1.36119	8843.7	1.36342	8134.18	1.3294	8420.15							1.36387	1060.7	1.36199	1085.87	1.36529	1066.8	1.36297	12430.5	1.3695	11596.7	1.36808	12030.5	1.36313	19778.7	1.3635	19212.4	0.83575	14519.8
1.36502	2663.44	1.36588	2677.93	1.36472	2611.42	1.36467	2667.98	1.36339	2496.56	1.33025	2777.98	0.6811	7524.31	0.68069	6932.45	0.709	7432.45	1.36387	15218.5	1.36397	8861.39	1.36469	8147.72	1.33057	8420.72							1.36714	1054.58	1.36496	1083.8	1.36545	1074.33	1.36435	12430.7	1.37079	11604.6	1.3702	12041	1.36703	19771.8	1.3645	19213.7	0.83637	14522
1.36688	2663.4	1.36708	2683.98	1.36645	2619.43	1.36527	2672.06	1.36524	2489.38	1.33282	2766.49	0.6835	7530.1	0.68103	6945.68	0.70912	7440.07	1.36645	15249	1.36624	8879.56	1.36589	8158.46	1.33065	8419.65							1.36727	1056.65	1.36621	1090.25	1.36621	1069.16	1.3667	12442.3	1.37292	11604	1.37165	12041.9	1.36758	19761.4	1.36741	19252	0.83516	14513.7
1.36898	2653.99	1.36791	2683.06	1.36911	2620.79	1.36731	2669.76	1.36735	2491.06	1.3342	2776.65	0.6846	7538.41	0.68281	6953.87	0.71057	7453.46	1.36755	15269.5	1.36884	8881.58	1.36832	8160.63	1.33054	8419.75							1.36775	1061.16	1.3693	1086.7	1.3695	1072.84	1.3688	12435	1.37413	11626.2	1.37362	12043.6	1.36805	19821.6	1.36741	19268.9	0.83645	14522
1.37065	2654.4	1.36981	2679.6	1.36995	2615.24	1.3702	2667.65	1.36807	2487.84	1.33587	2776.18	0.68419	7546.19	0.68311	6959.33	0.71267	7456.43	1.36908	15278.5	1.36927	8883.76	1.37018	8181.07	1.33074	8422.35							1.37143	1057.1	1.37046	1084.36	1.36976	1075.14	1.37	12452.7	1.37697	11645.2	1.37464	12051.1	1.37105	19828.6	1.37114	19291.3	0.83632	14522.8
1.37245	2647.45	1.37175	2682.45	1.37108	2619.22	1.37058	2672.39	1.36911	2492.18	1.33656	2774.48	0.68523	7555.63	0.68397	6965.86	0.71286	7471.35	1.37001	15303.3	1.37056	8893.81	1.3712	8183.04	1.33005	8410.61							1.37253	1059.99	1.3714	1080.64	1.37113	1073.47	1.37146	12464.7	1.37858	11636.3	1.37754	12077.2	1.37299	19836.8	1.37169	19280.9	0.83576	14523.3
1.37347	2648	1.3739	2688.03	1.37268	2622.27	1.37296	2675.57	1.37215	2494.63	1.33841	2777.07	0.68563	7561.8	0.68458	6972.56	0.71294	7470.27	1.37231	15317	1.37341	8903.85	1.37396	8193.87	1.33049	8416.23							1.37346	1062.23	1.37283	1088.76	1.37339	1075.52	1.37415	12471.2	1.37905	11628.1	1.37839	12072	1.3741	19874.8	1.37303	19329.6	0.83622	14522
1.37474	2643.9	1.37434	2688.21	1.37512	2624.54	1.37432	2667.55	1.37286	2492.19	1.34078	2785.16	0.68645	7571.47	0.68572	6977.71	0.71295	7484.92	1.37349	15331	1.37429	8922.03	1.37431	8203.93	1.33086	8415.67							1.37726	1062.74	1.3745	1089.37	1.37512	1071.42	1.37566	12478	1.38131	11659.9	1.3799	12084.8	1.37632	19885	1.37519	19336.7	0.83522	14519
1.3772	2645.63	1.3769	2687.57	1.37624	2614.98	1.37567	2673.52	1.37397	2500.18	1.34334	2778.66	0.68661	7585.21	0.68631	6988.26	0.7145	7499.66	1.37543	15373.8	1.37635	8936.51	1.3766	8212.37	1.32958	8413.72							1.37836	1061.5	1.37695	1082.76	1.37633	1076.33	1.37681	12489.8	1.38359	11664.7	1.38171	12083.5	1.37743	19884.5	1.37698	19346.1	0.83632	14516.6
1.37798	2650.82	1.37843	2687.26	1.37935	2622.9	1.37809	2676.64	1.37732	2499.03	1.34378	2785.87	0.68871	7592.98	0.6875	6995.69	0.71587	7496.42	1.37774	15371.1	1.37801	8941.54	1.37893	8228.51	1.33047	8414							1.37901	1054.34	1.37781	1087.85	1.37933	1079.26	1.37839	12492.1	1.38475	11666.8	1.38318	12105.5	1.37918	19907.8	1.37792	19358	0.8339	14521.9
1.38007	2645.4	1.38025	2688.42	1.38086	2617.48	1.37929	2673.84	1.37818	2494.33	1.34535	2787.47	0.68991	7601.17	0.68827	7002.55	0.71604	7510.27	1.37857	15377.4	1.3801	8948.67	1.38033	8242.44	1.33051	8412.91							1.38089	1063.18	1.3802	1081.93	1.37921	1072.75	1.38002	12481.4	1.38578	11681.9	1.38448	12110.2	1.38029	19919.3	1.38009	19396.5	0.83603	14519
1.38199	2651.36	1.38243	2689.52	1.38148	2624.84	1.38034	2673.58	1.37907	2493.37	1.34731	2780.83	0.69114	7606.86	0.68955	7015.28	0.71584	7521.07	1.38011	15422.2	1.38094	8963.2	1.38233	8242.08	1.33009	8410.72							1.3826	1064.54	1.38172	1090.88	1.38179	1072.68	1.38092	12503.5	1.38826	11694	1.38651	12123.6	1.38262	19935.5	1.38179	19403.5	0.83527	14526.4
1.38239	2653.56	1.38279	2692.89	1.38322	2630.28	1.38272	2673.92	1.38101	2499.98	1.35018	2783.62	0.69121	7614.56	0.69087	7016.27	0.71791	7525.98	1.38373	15422	1.38288	8973.98	1.38296	8250.63	1.32964	8414.96							1.38347	1060.62	1.38319	1091.25	1.38369	1072.08	1.38343	12522.5	1.38917	11680.5	1.38829	12136.1	1.38343	19973.1	1.38396	19415.6	0.83654	14527.6
1.38427	2652.46	1.38574	2686.86	1.38611	2622.94	1.38415	2672.27	1.38387	2496.92	1.34997	2776.34	0.69045	7626.93	0.69032	7022.89	0.71939	7539.27	1.38447	15437	1.38458	8984.07	1.38444	8265.02	1.33046	8411.57							1.38557	1061.95	1.38435	1088.31	1.38569	1074.56	1.38579	12521.1	1.39084	11696.6	1.38978	12144.7	1.38491	19981.4	1.38518	19424.8	0.8348	14528.3
1.38645	2651.89	1.38709	2691.07	1.38637	2617.84	1.38691	2679.75	1.38405	2494.63	1.35306	2782.85	0.69406	7641.1	0.69091	7032.34	0.71969	7544.77	1.38442	15469.4	1.38585	8993.82	1.38718	8276.59	1.33079	8414.69							1.38817	1065.38	1.3872	1090.47	1.38656	1073.16	1.38622	12534.6	1.39271	11721.8	1.39191	12116.8	1.38742	20000.1	1.3861	19457.1	0.83653	14518.8
1.38734	2652.37	1.38767	2688.85	1.38891	2624.27	1.3881	2680.03	1.3871	2506.21	1.35396	2777.89	0.69425	7643.53	0.69133	7043.83	0.71997	7556.92	1.38655	15482	1.38893	9006.52	1.38857	8271.34	1.33011	8415.31							1.38848	1065.45	1.39006	1089.35	1.38824	1067.34	1.38877	12538.7	1.39485	11715.8	1.39261	12141.2	1.38816	20016.3	1.38874	19479	0.83546	14521
1.39184	2655.56	1.39141	2691.71	1.38931	2621.89	1.3894	2665.38	1.38829	2492.64	1.35544	2772.44	0.69498	7649.23	0.69248	7056.55	0.72195	7561.47	1.38873	15492	1.38924	9009.76	1.38918	8288.54	1.33018	8415.73							1.3917	1060.81	1.38929	1080.63	1.39014	1077.28	1.39008	12553	1.39602	11725.8	1.39439	12167.7	1.3908	20030.2	1.38915	19512.4	0.83556	14524.6
1.39151	2649.91	1.39202	2690.2	1.39123	2624.31	1.39081	2671.48	1.38885	2500.34	1.3568	2786.83	0.69548	7661.5	0.69475	7068.5	0.72318	7573.07	1.39027	15510.1	1.39075	9022.99	1.3916	8298.4	1.33057	8412.34							1.39277	1065.56	1.39114	1088.53	1.39135	1072.65	1.39175	12557.3	1.39769	11750	1.39616	12157.9	1.39223	20030.9	1.39191	19511.5	0.8354	14523.8
1.39361	2652.64	1.39414	2686.25	1.3943	2626.12	1.39362	2672.31	1.39251	2506.57	1.35952	2791.32	0.69551	7670.14	0.69467	7068.55	0.72315	7578.79	1.39182	15540.4	1.39194	9029.92	1.39239	8309.16	1.33046	8414.75							1.39278	1055.42	1.3935	1081.73	1.39294	1075.04	1.39327	12563.3	1.40045	11745.8	1.39819	12170.2	1.39363	20094.8	1.3937	19524.2	0.83591	14520.7
1.39486	2646.93	1.39563	2685.74	1.39498	2626.18	1.39377	2676.68	1.39294	2491.8	1.36103	2781.89	0.69685	7679.26	0.69641	7076.24	0.72375	7594.5	1.39395	15551	1.39143	9033.11	1.3945	8309.95	1.32902	8410.6							1.3951	1065	1.39474	1087.92	1.39386	1075.57	1.39463	12573.1	1.40148	11742.5	1.39971	12190.5	1.39687	20084.8	1.39466	19535.7	0.83581	14508.9
1.39616	2643.22	1.39668	2689.61	1.39637	2626.26	1.39583	2680.44	1.3946	2508.57	1.36261	2789.82	0.69701	7688.51	0.6973	7086.2	0.72425	7598.83	1.39498	15578.9	1.39426	9031.92	1.39663	8329.2	1.33205	8411.23							1.3975	1058.96	1.39608	1088.69	1.39654	1076.21	1.39747	12570.8	1.40312	11760.9	1.40139	12186.3	1.39753	20094.3	1.39725	19557.7	0.83624	14500.8
1.39843	2646.83	1.39857	2686.08	1.39983	2624.95	1.39751	2674.13	1.3973	2505.87	1.36466	2792.98	0.69933	7700.26	0.69734	7091.56	0.72628	7618.41	1.39747	15595.7	1.39493	9039.01	1.39872	8344.96	1.33119	8412.95							1.39833	1068.95	1.39805	1094.07	1.39771	1077.32	1.39952	12569.3	1.40406	11777.7	1.40427	12186.7	1.39805	20135.1	1.39804	19594.1	0.83531	14510.3
1.40026	2647.88	1.39928	2685.92	1.39998	2624.31	1.39916	2673.75	1.39889	2498.38	1.36618	2781.6	0.7009	7710.13	0.69696	7109.78	0.72715	7616.34	1.39891	15605.2	1.39522	9041.53	1.39954	8351.93	1.33006	8410.2							1.40048	1059.76	1.40045	1087.74	1.40023	1079.29	1.40095	12576.7	1.40673	11777.9	1.40446	12193.5	1.4004	20139.4	1.40094	19599.5	0.8353	14517.2
1.40043	2652.35	1.40084	2689.97	1.40025	2628	1.40045	2684.55	1.39893	2498.84	1.36746	2783.41	0.70127	7715.31	0.69977	7119.83	0.72725	7628.04	1.4003	15622.8	1.39539	9043.58	1.40061	8368.69	1.33054	8417.55							1.40234	1060.88	1.40083	1089.11	1.40148	1070.33	1.401	12595.8	1.40698	11778.2	1.40655	12230.9	1.40287	20131	1.4019	19601.6	0.83516	14510.7
1.40291	2656.24	1.40361	2686.05	1.40439	2628.11	1.40258	2674.89	1.40288	2513.1	1.36778	2788.4	0.70041	7715.32	0.7007	7126.25	0.72791	7630.45	1.40293	15645.3	1.39553	9041.59	1.40316	8370.46	1.33036	8408.05							1.4028	1068.21	1.40512	1086	1.40286	1072.54	1.40343	12619	1.40936	11787.8	1.40902	12227.4	1.40288	20184.4	1.40262	19616.4	0.83509	14520.1
1.40306	2654.26	1.4047	2693.24	1.40522	2621.25	1.4047	2677.17	1.40319	2501.78	1.37168	2792.15	0.70119	7734.35	0.70088	7128.21	0.72977	7644.08	1.40468	15661.3	1.39415	9041.6	1.40454	8375.31	1.33088	8407.43							1.40625	1063.12	1.40542	1089.22	1.40513	1070.71	1.40486	12616.8	1.41166	11818.8	1.40901	12216.4	1.4058	20201.9	1.40525	19651.4	0.83585	14519.2
1.40584	2654.96	1.40761	2691.56	1.40549	2623.77	1.40558	2678.84	1.40464	2506.47	1.37258	2778.1	0.7044	7747.35	0.70194	7131.21	0.72981	7646.94	1.4049	15682.3	1.3947	9039.54	1.40663	8391.62	1.33021	8409.39							1.40818	1062.86	1.40563	1085.77	1.40709	1076.76	1.40674	12631.6	1.41374	11801.5	1.41178	12239.5	1.40667	20178.8	1.40666	19651.7	0.83524	14520.1
1.40747	2658.56	1.40967	2701.41	1.40909	2637.12	1.40674	2682.1	1.40684	2509.76	1.37271	2781.21	0.70494	7750.6	0.70174	7142.94	0.73063	7662.26	1.40815	15703.7	1.39425	9044.24	1.40756	8401.18	1.32993	8413.03							1.40819	1066.31	1.40903	1089.38	1.40799	1078.64	1.40921	12628.1	1.41472	11805.1	1.41259	12250.5	1.40892	20210.3	1.40787	19674.4	0.83564	14506.8
1.40982	2657.98	1.41136	2696.52	1.40999	2623.8	1.4103	2680.69	1.40853	2509.45	1.37567	2792.02	0.70558	7756.47	0.703	7152.98	0.7306	7669.7	1.41045	15719	1.39609	9042.5	1.40943	8405.97	1.33032	8405.45							1.41217	1068.78	1.40958	1093.18	1.4101	1084.17	1.40978	12634.4	1.41518	11830.3	1.41452	12246.2	1.40958	20263	1.40999	19706.6	0.83566	14510.6
1.41247	2666.49	1.41206	2693.17	1.41038	2628.63	1.41084	2674.76	1.40965	2504.26	1.37729	2779.24	0.70554	7762.53	0.70487	7166.73	0.73267	7683.29	1.41049	15733.2	1.39469	9039.85	1.41195	8420.58	1.33063	8411.92							1.41298	1069.82	1.41144	1084.82	1.41158	1077.83	1.4117	12643.7	1.41883	11831.9	1.41686	12268.4	1.41252	20248.8	1.41193	19733.1	0.83405	14519.9
1.41404	2656.43	1.41367	2685.32	1.41403	2635.59	1.41278	2681.58	1.41246	2507.37	1.37874	2777.64	0.70528	7772.28	0.70439	7176.03	0.73307	7686.52	1.41161	15761.2	1.39498	9037.46	1.41334	8422.44	1.33022	8416.4							1.41349	1070.85	1.4133	1094.66	1.41302	1075.97	1.41294	12662.3	1.4203	11824	1.41919	12266.6	1.41351	20259.7	1.41358	19714.4	0.83621	14519.3
1.4155	2650.89	1.41611	2693.54	1.41621	2630.91	1.41459	2678.54	1.41368	2500.85	1.38	2799.26	0.70657	7782.13	0.70575	7181.35	0.73411	7689.91	1.41397	15770.9	1.39466	9036.97	1.41375	8436.75	1.33058	8416.22							1.41586	1065.59	1.41599	1091	1.41505	1080.12	1.41516	12657.9	1.4206	11836.8	1.41949	12263.1	1.41596	20316.8	1.41526	19742.8	0.83622	14517.1
1.41493	2647.83	1.41641	2694.12	1.41625	2621.77	1.41608	2674.05	1.41398	2496.18	1.3835	2791.69	0.70746	7795.76	0.70708	7187.4	0.73423	7700.23	1.41674	15800.8	1.39465	9037.81	1.41694	8453.69	1.33069	8418.69							1.41832	1066.14	1.41678	1092.07	1.41655	1077.13	1.41701	12656.3	1.42347	11864.7	1.4219	12285.3	1.41787	20312.2	1.41658	19766	0.83483	14511.6
1.41795	2650.15	1.41909	2697.95	1.41737	2628.1	1.41806	2683.82	1.41588	2509.65	1.38331	2786.62	0.70886	7805.37	0.70731	7198.85	0.7352	7716.19	1.41714	15814.6	1.39464	9035.45	1.41663	8456.45	1.3302	8406.64							1.41879	1061.7	1.41852	1089.73	1.41805	1076.11	1.41871	12667.3	1.425	11860.5	1.42242	12292.5	1.41927	20320.8	1.41852	19782	0.83594	14515.5
1.41901	2647.44	1.42061	2700.74	1.42016	2636.1	1.41995	2683.8	1.41876	2507.89	1.38493	2801.71	0.7089	7812.36	0.70798	7204.85	0.73685	7728.97	1.41913	15821.4	1.39437	9034.55	1.42005	8467.32	1.33042	8412.53							1.41891	1064.73	1.42024	1092.96	1.41982	1073.66	1.41949	12697.7	1.42565	11881.7	1.42578	12307.6	1.42081	20371.2	1.42031	19810.3	0.83628	14519.9
1.42057	2659.82	1.42179	2706.41	1.42158	2633.03	1.42132	2667.97	1.41919	2507.73	1.38658	2804.42	0.71071	7815.75	0.70961	7211.81	0.73756	7737.36	1.4209	15840.5	1.39444	9039.31	1.42101	8471.61	1.33023	8407.01							1.42257	1063.31	1.42123	1090.1	1.42196	1082.53	1.42151	12688.5	1.42824	11882.1	1.42655	12311.2	1.42215	20371.7	1.42198	19813.3	0.83528	14509.7
1.42336	2657.41	1.42428	2699.71	1.4232	2637.43	1.42229	2676.35	1.42157	2514.02	1.3883	2787.11	0.71081	7823.64	0.71006	7221.7	0.73811	7743.92	1.42236	15861.1	1.39444	9033.33	1.42286	8487.49	1.33017	8407.42							1.42387	1062.58	1.42238	1091.6	1.42286	1078.25	1.42342	12700	1.43025	11870.2	1.42695	12324.2	1.42415	20383.9	1.42412	19818.4	0.83589	14516.2
1.42486	2658.58	1.42631	2691.86	1.426	2637.23	1.42549	2677.58	1.42378	2507.83	1.39095	2799.03	0.71146	7837.41	0.71182	7227.31	0.73943	7754.71	1.4246	15887.7	1.39564	9038.06	1.42507	8495.1	1.33004	8406.8							1.42508	1069.1	1.42521	1091.74	1.42518	1076.65	1.42556	12727.7	1.43135	11877.6	1.43054	12328.7	1.42598	20399.2	1.42458	19834.8	0.83634	14519.9
1.42566	2659.69	1.42746	2690.66	1.42715	2628.39	1.42655	2672.97	1.42433	2507.13	1.39203	2802.2	0.71236	7853.4	0.71202	7234.54	0.74068	7761.71	1.425	15897.8	1.39472	9036.27	1.42644	8511.34	1.33067	8412.44							1.42816	1070.19	1.42672	1090.39	1.4273	1082.33	1.42766	12708.3	1.43269	11913	1.43158	12314	1.42714	20416	1.42578	19886.3	0.83446	14517.3
1.42895	2658.55	1.42946	2689.16	1.42798	2631.91	1.42829	2684.04	1.42681	2508.85	1.39482	2792.78	0.71405	7856.18	0.71211	7240.9	0.74093	7760.67	1.42769	15918.4	1.39412	9037.3	1.42859	8514.28	1.32953	8406.92							1.42866	1068.74	1.42824	1090.44	1.42798	1078.63	1.42775	12714.2	1.43537	11917.1	1.43306	12329.8	1.42898	20433.5	1.42809	19889.6	0.83536	14517.5
1.42933	2656.81	1.43098	2689.97	1.42956	2632.18	1.42835	2696.49	1.42869	2512.68	1.39502	2796.04	0.71365	7865.86	0.71221	7251.62	0.74093	7771.26	1.42895	15933.4	1.39526	9036.85	1.43037	8524.25	1.32961	8403.74							1.42975	1076.67	1.43053	1094.52	1.42972	1079.7	1.43043	12729.5	1.43595	11908.1	1.43427	12359.5	1.43135	20458.4	1.43006	19906.9	0.83584	14522
1.43068	2655.92	1.43227	2687.25	1.43199	2635.69	1.43114	2672.22	1.42981	2503.68	1.39601	2804.22	0.71638	7868.98	0.71437	7264.98	0.74148	7786.58	1.43072	15941.4	1.39428	9028.17	1.43156	8534.58	1.33047	8406.79							1.43272	1068.43	1.43062	1091.46	1.43185	1081.83	1.43168	12735	1.43859	11923.7	1.43739	12362.5	1.43231	20480.5	1.43024	19911.8	0.8358	14520.1
1.43343	2658.41	1.43468	2697.69	1.43383	2629.41	1.43244	2687.17	1.43065	2513.9	1.39895	2797.03	0.71662	7875.67	0.71665	7275.59	0.74288	7798.67	1.4329	15972.6	1.39471	9031.36	1.43312	8537.19	1.3302	8408.34							1.43386	1071.88	1.43457	1091.62	1.43263	1076.93	1.43358	12750	1.43965	11940.8	1.43783	12352.9	1.43345	20486.6	1.43334	19932.8	0.83593	14514.6
1.4346	2660.52	1.43431	2688.98	1.43433	2637.5	1.4352	2682.85	1.43388	2505.86	1.39998	2790.35	0.71656	7880.38	0.71746	7275.96	0.74431	7808.43	1.43411	15988.7	1.39468	9027.34	1.43434	8558.06	1.32937	8408.75							1.43473	1072.66	1.43486	1088.73	1.43494	1084.24	1.43532	12753.9	1.44226	11939.9	1.44057	12378.5	1.43683	20515.4	1.43455	19944.5	0.83709	14517.7
1.43638	2663	1.43626	2691.65	1.43699	2642.08	1.43538	2676.38	1.43422	2508.92	1.40257	2795.11	0.71817	7900.97	0.71647	7287.92	0.74522	7819.6	1.43553	16009.4	1.39415	9031	1.43557	8561.72	1.33162	8405.93							1.43793	1072.13	1.43644	1095.07	1.437	1085.45	1.43648	12751.1	1.44294	11939.3	1.44219	12385.2	1.43793	20501.1	1.43601	19980	0.83569	14513.5
1.43993	2659.54	1.43854	2696.27	1.439	2638.39	1.43827	2693.72	1.43613	2516	1.40305	2807.98	0.71809	7913.62	0.71712	7290.92	0.74587	7827.99	1.43826	16026.7	1.39496	9025.78	1.43786	8576.31	1.32999	8406.31							1.43902	1076.23	1.4386	1092.7	1.43761	1082.65	1.43876	12766.2	1.4442	11963	1.44273	12388.4	1.43882	20534.4	1.43767	19995.6	0.83519	14510.4
1.43988	2653.9	1.44085	2697.76	1.4405	2633.02	1.4394	2672.34	1.43881	2511.9	1.40654	2799.9	0.72009	7921.62	0.71861	7298.63	0.74694	7837.1	1.43929	16046.2	1.39423	9026.89	1.43978	8580.87	1.33047	8404.69							1.43902	1069.82	1.44096	1091.61	1.44023	1078.98	1.43999	12769.9	1.4472	11968.3	1.44426	12388.6	1.44069	20562.5	1.44009	20010.4	0.83637	14509.6
1.44294	2661.75	1.44273	2695.73	1.44114	2641.22	1.44149	2684.88	1.43938	2506.64	1.40639	2793.29	0.72035	7926.81	0.71906	7316.33	0.74831	7849.52	1.44	16061.6	1.39487	9025.34	1.44065	8581.91	1.3304	8407.94							1.44264	1066.99	1.44103	1088.21	1.44116	1083.17	1.4407	12790.6	1.44893	11961.5	1.44685	12425.3	1.44293	20581.7	1.44159	20018.1	0.83634	14513.5
1.44447	2659.56	1.44395	2698.24	1.44379	2639.17	1.44258	2678.77	1.44079	2521.2	1.40911	2802.89	0.72045	7934.93	0.71999	7321.78	0.74849	7847.74	1.44259	16085.5	1.39471	9023.02	1.44316	8602.52	1.33012	8409.8							1.44425	1072.32	1.44196	1090.16	1.44253	1080.85	1.44414	12798	1.4493	11975	1.44834	12405.7	1.44399	20592.5	1.44317	20042.2	0.83588	14512.1
1.44512	2659.68	1.44593	2699.56	1.44636	2631.15	1.44404	2678.43	1.44354	2523.12	1.41085	2787.85	0.72182	7948.55	0.72184	7332.69	0.74922	7861.62	1.44394	16102.9	1.39499	9025.86	1.44422	8613.99	1.33073	8400.65							1.4452	1072.67	1.4462	1099.8	1.44515	1080.28	1.44491	12799.3	1.4518	11985.6	1.45095	12415.8	1.4458	20646.7	1.44484	20041.8	0.83646	14514.9
1.44578	2657.85	1.44702	2703.41	1.44633	2633.04	1.44552	2682.23	1.44467	2514.09	1.41222	2789.22	0.72312	7953.36	0.72224	7335.91	0.75116	7871.9	1.44527	16116.6	1.3949	9023.18	1.44666	8627.39	1.33036	8403.08							1.44866	1069.86	1.44616	1094.22	1.44717	1086.12	1.44693	12804.1	1.45334	11998.8	1.45113	12420.5	1.44781	20615	1.44712	20068.1	0.83424	14509.7
1.44926	2655.39	1.44798	2700.91	1.44875	2638.99	1.44753	2685.37	1.447	2520.19	1.41385	2800.35	0.72485	7963.21	0.72349	7343.3	0.75151	7879.16	1.44752	16137.4	1.39373	9022.63	1.44832	8627.16	1.33068	8407.87							1.44883	1067.64	1.4486	1100.05	1.44831	1083.69	1.44879	12821.2	1.45396	12006.8	1.45271	12444.8	1.44885	20614.2	1.44832	20089	0.83581	14516.7
1.44961	2659.57	1.45077	2698.91	1.44968	2636.19	1.4503	2674.56	1.44887	2519.9	1.41544	2802.36	0.72497	7970.1	0.72363	7357.15	0.752	7885.31	1.44927	16152.8	1.39427	9021.79	1.44887	8637.91	1.33069	8406.03							1.44993	1075.48	1.44991	1096.09	1.44921	1077.64	1.45078	12817.1	1.45684	12021.3	1.45469	12453.9	1.44944	20691.3	1.45006	20127.9	0.83573	14508.4
1.45178	2660.63	1.45496	2698.15	1.45146	2643.1	1.4508	2673.47	1.44924	2512.87	1.4169	2799.44	0.72609	7977.41	0.72424	7354.56	0.75287	7893.08	1.45056	16163.7	1.39428	9026.12	1.45105	8657.39	1.33136	8400.32							1.45344	1078.17	1.45168	1097.51	1.45182	1084.11	1.45158	12826.7	1.45694	12007.5	1.45563	12462.5	1.45171	20703	1.45174	20109.6	0.83584	14503.5
1.45394	2653.24	1.45509	2697.71	1.45283	2647.12	1.452	2685.96	1.45138	2516.39	1.41848	2805.31	0.72655	7984.72	0.72483	7366.06	0.75357	7903.17	1.45309	16190.7	1.39457	9027.69	1.45267	8658.96	1.33045	8402.21							1.45415	1075.12	1.45283	1093.14	1.45308	1078.3	1.4537	12850.9	1.45968	12018.2	1.45817	12475.3	1.45417	20701.5	1.45286	20122.1	0.83627	14507
1.4545	2665.78	1.45529	2693.66	1.45645	2635.55	1.45429	2686.86	1.45307	2520.08	1.41921	2809.9	0.72656	7991.15	0.72598	7381.41	0.75396	7908.9	1.45485	16217.2	1.39472	9021	1.45404	8671.3	1.33059	8404.06							1.45578	1075.12	1.45588	1100.34	1.45551	1084.93	1.4555	12841.7	1.46115	12038.7	1.46017	12474.6	1.45567	20726.4	1.45442	20151.8	0.83589	14509.5
1.45643	2658.62	1.45835	2691.66	1.45682	2634.25	1.45599	2685.08	1.45482	2513.68	1.42182	2807.76	0.72676	8001.46	0.7273	7388.62	0.75506	7916.94	1.45583	16232.6	1.39413	9022.86	1.45659	8687	1.32982	8409.07							1.4587	1078.69	1.45628	1092.72	1.45629	1083.7	1.45674	12836	1.46304	12053.2	1.46129	12461.2	1.45787	20721.6	1.45625	20176.1	0.83584	14504.2
1.45686	2650.55	1.45836	2687.97	1.45687	2646.14	1.4566	2686.71	1.45645	2516.41	1.42355	2801.61	0.7288	8019.06	0.7278	7393.31	0.75571	7927.03	1.45733	16258.5	1.39402	9020.82	1.45899	8687	1.32995	8408.36							1.45954	1076.74	1.45817	1098.14	1.45903	1083.2	1.45846	12852.8	1.46607	12047.3	1.46202	12483.8	1.45942	20735.2	1.45887	20172.2	0.83631	14502.9
1.45877	2655.39	1.45974	2696.76	1.46201	2645.35	1.45973	2687.73	1.45838	2519.06	1.42494	2805.13	0.73019	8023.3	0.72765	7409.9	0.75622	7935.46	1.45888	16261.6	1.39449	9018.78	1.45997	8693.36	1.33041	8404.76							1.45954	1073.58	1.46086	1101.5	1.45865	1080.65	1.46065	12876.5	1.4665	12058.5	1.46491	12515.6	1.46018	20776.6	1.45926	20170.7	0.83562	14503.2
1.46054	2649.58	1.46193	2692.98	1.4618	2635.8	1.46145	2677.66	1.4596	2510.1	1.4279	2814.76	0.73065	8023.03	0.72989	7409.2	0.75703	7944.44	1.46054	16280.5	1.39498	9020.18	1.46092	8704.73	1.33054	8403.25							1.46469	1070.44	1.462	1094.03	1.46099	1080.97	1.46167	12879.4	1.46885	12061.9	1.4672	12499.6	1.46234	20792.7	1.46179	20194.3	0.83574	14503.8
1.46172	2658.71	1.46299	2695.68	1.46253	2645.93	1.4626	2680.01	1.46073	2524.3	1.42917	2799.74	0.73109	8036.52	0.72997	7415.71	0.75875	7952.44	1.46263	16311.3	1.39443	9021.73	1.46326	8717.3	1.32951	8399.73							1.46489	1076.26	1.46286	1098.96	1.46344	1081.21	1.46267	12885.3	1.47024	12065.9	1.46855	12518.4	1.46406	20809.2	1.46311	20207.6	0.83636	14498.4
1.46413	2671.44	1.46411	2697.15	1.46421	2641.23	1.46489	2688.23	1.46374	2528.21	1.43094	2799.51	0.73143	8051.46	0.73033	7422.39	0.75871	7967.5	1.46451	16314.1	1.39452	9029.45	1.46435	8731.1	1.33016	8402.17							1.46515	1072.71	1.46571	1100.56	1.46438	1080.42	1.46511	12894	1.47149	12066.6	1.47121	12512.4	1.4657	20804.3	1.46506	20204	0.83556	14500.9
1.46575	2666.27	1.46725	2697.84	1.46711	2637.85	1.46586	2683.67	1.46504	2513.24	1.43166	2806.1	0.73236	8056.1	0.73119	7437.22	0.7602	7972.93	1.46571	16329.3	1.39446	9027.29	1.46645	8732.41	1.33042	8405.76							1.46766	1072.3	1.46588	1096.56	1.46588	1085.77	1.46606	12900	1.47245	12101.5	1.47152	12520.3	1.46793	20848.2	1.46612	20274.3	0.83487	14508.5
1.46771	2665.98	1.46833	2696.65	1.46761	2645.9	1.46746	2688.66	1.46628	2513.27	1.43319	2811.83	0.73334	8066.06	0.73232	7446.04	0.76113	7985.11	1.46707	16363.2	1.39428	9025.35	1.46859	8750.4	1.32989	8400.57							1.4698	1076.72	1.46758	1101.06	1.46867	1083.64	1.46822	12889.8	1.4753	12114.3	1.47351	12531.6	1.4686	20850.6	1.46927	20276.8	0.83588	14506.5
1.47022	2665.64	1.46961	2707.29	1.4693	2647.43	1.46904	2686.45	1.46789	2516.83	1.43606	2806.18	0.7349	8079.02	0.73337	7454.57	0.76115	7984.07	1.46871	16373.9	1.39503	9025.3	1.47012	8755.5	1.33121	8398.57							1.47005	1077.37	1.4691	1103.28	1.4686	1084.11	1.46999	12908.7	1.47725	12110.6	1.47481	12561	1.47046	20860.1	1.46917	20284.2	0.83632	14505.7
1.47226	2665.5	1.47193	2711.16	1.47274	2648.91	1.47119	2679.87	1.47023	2520.8	1.43692	2810.38	0.73585	8082.83	0.73346	7459.78	0.76302	7998.94	1.471	16378.3	1.39423	9020.4	1.47117	8764.66	1.33008	8407.1							1.47231	1079.69	1.47108	1095.65	1.47211	1084.82	1.47286	12943	1.47767	12109.8	1.47671	12560.6	1.47234	20903.2	1.47155	20315.8	0.83563	14500.5
1.47393	2660.84	1.47441	2710.92	1.47417	2647.75	1.47218	2681.83	1.4709	2521.88	1.43901	2807.51	0.7373	8086.16	0.73495	7464.93	0.76389	8002.89	1.47159	16411.6	1.39445	9023.99	1.47238	8775.97	1.32973	8404.09							1.47551	1076.53	1.47375	1099.72	1.47293	1082.36	1.47373	12923.4	1.47963	12118.3	1.47927	12567.3	1.4734	20915.7	1.47295	20332.2	0.8359	14498.8
1.47437	2665.5	1.4752	2712.81	1.47451	2645.21	1.47407	2690.95	1.47421	2528.91	1.44088	2802.64	0.7369	8101.5	0.73494	7477	0.76381	8008.77	1.47399	16432.8	1.39445	9012.54	1.47446	8790.4	1.33075	8398.14							1.47643	1076.81	1.47529	1099.61	1.47396	1086.9	1.47479	12934.6	1.48178	12137.2	1.47985	12552.2	1.47521	20922.2	1.47486	20351.2	0.83563	14496.5
1.47632	2671.27	1.47819	2703.67	1.47802	2651.69	1.47583	2679.49	1.47492	2520.45	1.44229	2799.68	0.7375	8104.93	0.73643	7483.18	0.76407	8017.43	1.4757	16436.5	1.39565	9031.6	1.47582	8800.3	1.32998	8399.81							1.47869	1083	1.4767	1098.14	1.4775	1085.91	1.47705	12946	1.48241	12137.9	1.4814	12575.1	1.47701	20935.2	1.47652	20363	0.83576	14493.7
1.47757	2669.19	1.47941	2701.65	1.47941	2643.07	1.47745	2689.31	1.47612	2523.3	1.44419	2807.39	0.73786	8113.73	0.73925	7492.75	0.76617	8033.79	1.47696	16463.2	1.39478	9020.73	1.47851	8808.77	1.32956	8401.69							1.48087	1083.87	1.47827	1101.21	1.47831	1080.34	1.47837	12948.6	1.48524	12153	1.48417	12591	1.47892	20944.4	1.47753	20396.8	0.83636	14500.4
1.48026	2668.65	1.48149	2705.15	1.47963	2640.06	1.47865	2688.94	1.47897	2527.18	1.44597	2821.25	0.74034	8124.5	0.73773	7503.82	0.76678	8043.71	1.47868	16485.5	1.39422	9022.9	1.47883	8816.96	1.33081	8401.95							1.48245	1079.23	1.48069	1094.24	1.48073	1086.36	1.48035	12951.4	1.48609	12150.1	1.48493	12593.1	1.4803	20978.7	1.48055	20397.6	0.83608	14494.6
1.48214	2667.79	1.48332	2707.77	1.4816	2640.13	1.48119	2680.93	1.48049	2519.71	1.44688	2811.52	0.74059	8130.54	0.73847	7512.06	0.76744	8051.05	1.48083	16501.2	1.39487	9018.62	1.48125	8819.67	1.33061	8398.16							1.48348	1081.17	1.48202	1097.57	1.48096	1086.19	1.48067	12981.1	1.48764	12142.4	1.48566	12610.7	1.4822	21000.2	1.48102	20414.2	0.8355	14498.1
1.48523	2669.27	1.48502	2704.14	1.48399	2646.91	1.48257	2685.57	1.48144	2520.07	1.44766	2804.76	0.74098	8143.78	0.73996	7524.45	0.76777	8053.34	1.48174	16522.5	1.39432	9018.62	1.48254	8835.99	1.32907	8399.12							1.48465	1077.26	1.48258	1100.61	1.4825	1080.01	1.48443	12984.5	1.48948	12160.5	1.48804	12606.2	1.48352	21024	1.48286	20420.8	0.83584	14493.9
1.48586	2662.21	1.48634	2700.89	1.48557	2645.52	1.48493	2691.69	1.48374	2527.02	1.4507	2808.3	0.74166	8151.33	0.74136	7528.28	0.76941	8067.33	1.48436	16541.9	1.39427	9017.36	1.48384	8843.29	1.33064	8404.18							1.48659	1078.85	1.48588	1102.26	1.48417	1088.64	1.48514	12969.9	1.49159	12184.9	1.49001	12605.8	1.4856	21025.7	1.48506	20456.6	0.83636	14500.3
1.48703	2663.56	1.48748	2694.49	1.48681	2648.19	1.48613	2688.02	1.48517	2519.33	1.45316	2806.89	0.74253	8167.84	0.74182	7533	0.77042	8078.61	1.48636	16551.2	1.39439	9023.42	1.48683	8852.29	1.33091	8408.85							1.48785	1075.33	1.48712	1094.61	1.48654	1080.52	1.48661	12985.7	1.49361	12185.2	1.49148	12606.3	1.48814	21054.3	1.48671	20482.2	0.83431	14494.6
1.48883	2659.41	1.48833	2695.75	1.48691	2653.56	1.48642	2692.8	1.4858	2515.67	1.45376	2804.92	0.74342	8169.99	0.74274	7537.16	0.77049	8088.17	1.48681	16560	1.39415	9019.94	1.48961	8865.27	1.32944	8402.6							1.48935	1085.04	1.48782	1096.72	1.48879	1088.43	1.48768	13015.6	1.49466	12196.6	1.49272	12638.5	1.4888	21049.1	1.4883	20490.6	0.83573	14499.6
1.49073	2664.24	1.49056	2700	1.4903	2653.98	1.48974	2687.48	1.48728	2532.23	1.45501	2812.7	0.74425	8176.33	0.74259	7550.49	0.77078	8095.1	1.48864	16589.4	1.39522	9018.03	1.4893	8869.15	1.32987	8400.24							1.49014	1077.39	1.49004	1096.7	1.48911	1092.87	1.4912	13022	1.4963	12194.4	1.49622	12646	1.48967	21085.8	1.49005	20517.2	0.83474	14500.6
1.49169	2655.82	1.49192	2697.9	1.49197	2650.56	1.4913	2688.33	1.49045	2527.43	1.45791	2814.49	0.74543	8186	0.744	7558.82	0.77191	8101.55	1.49089	16600.8	1.39431	9019.06	1.49136	8888.39	1.32972	8404.01							1.49203	1083.14	1.49243	1103.43	1.49303	1083.3	1.49213	13008.6	1.49773	12203.6	1.49678	12650.8	1.4921	21115.4	1.49208	20525.9	0.83683	14495
1.49386	2666.81	1.4943	2697.39	1.49212	2656.74	1.49249	2687	1.49112	2523.65	1.4578	2806.65	0.74677	8193.92	0.74467	7565.43	0.77373	8108.72	1.49221	16619.9	1.39394	9023.03	1.49223	8895.76	1.32945	8401.18							1.49492	1082.33	1.49244	1100.08	1.49422	1085.32	1.49304	13024.9	1.50014	12214	1.4981	12660.7	1.49406	21113.6	1.4934	20485.2	0.83682	14499.8
1.49358	2666.21	1.49391	2706.14	1.49542	2644.78	1.49546	2695.43	1.49256	2535.36	1.46015	2816.4	0.74686	8208.51	0.74618	7579.69	0.77354	8120.67	1.49437	16660.2	1.39431	9025.6	1.49518	8903.18	1.32975	8403.09							1.49516	1075.78	1.49594	1107.72	1.49477	1085.05	1.49535	13032.8	1.50141	12221.6	1.49978	12655.9	1.49534	21123.9	1.49482	20508.1	0.8348	14497.4
1.49707	2665.5	1.49715	2704.53	1.49728	2650.71	1.49599	2692.15	1.49595	2525.58	1.46194	2818.81	0.74769	8208.57	0.74618	7582.96	0.77436	8127.01	1.49553	16654.6	1.39515	9021.89	1.49557	8917.58	1.32991	8399.65							1.49609	1081.69	1.49742	1097.82	1.49711	1087.77	1.497	13034.6	1.50369	12253.8	1.50194	12658.3	1.49861	21172.6	1.49694	20548.6	0.83562	14494
1.49698	2663.94	1.49904	2702.77	1.49759	2652.06	1.49824	2683.63	1.4965	2526.1	1.46259	2820.54	0.74834	8218.3	0.74751	7590.7	0.77588	8139.55	1.49738	16681.7	1.39445	9015.82	1.49768	8931.19	1.33017	8398.69							1.49923	1081.58	1.49863	1096.64	1.49774	1084.41	1.49847	13036.5	1.50516	12234.8	1.50294	12684.6	1.49934	21154.3	1.49906	20535	0.83673	14490.5
1.49923	2665.31	1.50088	2708.05	1.50067	2656.37	1.50082	2690.78	1.49691	2532.63	1.46481	2823.63	0.75044	8233.65	0.74802	7602.39	0.77693	8149.7	1.49862	16697	1.39414	9020.17	1.5	8929.06	1.33044	8399.58							1.49985	1080.69	1.49988	1100.13	1.4993	1086.67	1.50006	13063.4	1.50684	12236.3	1.50388	12704.9	1.50053	21167.3	1.49968	20566.5	0.83594	14489.5
1.50163	2667.1	1.50215	2706.6	1.50245	2651.95	1.50107	2695.26	1.50049	2529.1	1.46784	2823.21	0.75114	8243.38	0.74902	7615.23	0.77791	8155.71	1.50103	16712.8	1.3948	9014.57	1.50142	8941.44	1.32988	8400.71							1.49998	1085.99	1.50265	1102.02	1.50144	1088.51	1.50361	13065.9	1.5076	12249	1.50581	12698.4	1.50055	21225.8	1.50263	20588	0.83605	14492.9
1.50217	2663.64	1.50437	2707.12	1.50288	2648.25	1.50313	2679.42	1.50071	2529.06	1.4691	2813.66	0.75111	8239.36	0.75046	7623.62	0.77745	8161.39	1.50126	16740.4	1.3944	9010.54	1.50257	8950.68	1.33035	8396.33							1.50506	1083.82	1.50332	1101.72	1.50319	1090.72	1.50274	13057.7	1.5098	12264	1.50852	12693.1	1.50373	21218.7	1.50353	20599.9	0.83495	14490.8
1.50348	2656.24	1.50539	2711.5	1.50475	2649.2	1.50416	2698.05	1.50256	2534.01	1.47084	2802.45	0.75155	8252.21	0.75118	7627.64	0.77955	8173.36	1.50337	16755.2	1.39457	9019.15	1.50465	8964.93	1.33016	8389.38							1.50581	1082.57	1.50545	1104.19	1.50488	1090.02	1.50565	13086.1	1.51104	12270.5	1.50908	12708.3	1.50579	21227.2	1.5054	20612.9	0.83724	14488.6
1.50551	2653.27	1.50771	2705.62	1.50807	2651.99	1.50599	2692.97	1.50499	2530.62	1.47132	2816.18	0.75155	8263.13	0.75154	7627.71	0.78023	8188.42	1.50568	16767.1	1.39445	9019.37	1.5067	8972.75	1.33112	8395.53							1.50627	1080.69	1.50731	1101.58	1.50661	1083.62	1.50714	13083.5	1.51251	12299.8	1.5114	12717.9	1.50659	21262.5	1.50666	20668.8	0.83547	14501
1.50569	2660.94	1.50936	2708.65	1.50807	2649.36	1.50746	2692.67	1.50621	2521.06	1.47441	2823.83	0.75362	8278.32	0.75258	7643.1	0.78141	8197.73	1.50707	16771.6	1.39424	9017.38	1.50798	8978.83	1.33052	8404.68							1.5079	1078.74	1.50911	1099.53	1.50846	1089.07	1.50875	13088	1.51364	12288.4	1.51313	12727.6	1.50985	21277.1	1.50935	20674.4	0.83533	14476.7
1.50934	2669.97	1.51054	2713.96	1.50806	2661.24	1.50902	2699.07	1.50723	2537.66	1.47613	2812.09	0.75504	8291.94	0.75312	7645.86	0.78157	8203.54	1.50871	16805	1.39443	9020.36	1.50992	8984.2	1.33087	8398.38							1.50998	1079.72	1.50911	1100.66	1.50911	1087.94	1.50965	13104.9	1.51744	12281	1.51397	12739.8	1.51052	21300.2	1.51098	20679.9	0.83552	14477.6
1.5108	2676.11	1.51335	2712.88	1.51296	2657.3	1.51137	2686.78	1.51117	2531	1.47618	2814.6	0.75609	8299.53	0.75369	7656.05	0.78164	8211.7	1.51169	16822.3	1.39416	9022.29	1.51092	9001.48	1.33012	8404.18							1.51041	1079.25	1.51152	1104.36	1.51085	1087.15	1.51098	13118.8	1.51814	12288	1.51784	12759.6	1.51259	21315.9	1.51136	20699.8	0.83526	14475.2
1.51342	2670.28	1.51425	2714.76	1.51351	2653.22	1.51164	2683.45	1.51135	2527.84	1.47834	2833.52	0.75655	8302.49	0.75683	7669.88	0.78376	8225.09	1.51228	16838.5	1.39404	9019.4	1.51336	9013.15	1.3305	8392.51							1.51109	1080.99	1.51398	1105.18	1.51381	1089.99	1.51387	13104.7	1.51882	12315.3	1.51991	12734.4	1.51269	21326.4	1.51359	20722.1	0.83527	14484.7
1.51545	2674.41	1.51636	2703.66	1.51509	2645.89	1.51372	2688.03	1.51348	2538.22	1.48115	2821.15	0.75748	8308.26	0.75654	7676.72	0.78439	8229.77	1.51391	16869.4	1.39443	9014.84	1.51441	9021.65	1.33	8401.07							1.51581	1084.59	1.51406	1109.13	1.5144	1093.15	1.51511	13114.4	1.5206	12323.6	1.51972	12734.1	1.51565	21323.2	1.51488	20741.8	0.83626	14480.7
1.5168	2668.08	1.51739	2704.02	1.51582	2654.58	1.51603	2685.15	1.51597	2538.47	1.48117	2818.89	0.75736	8316.57	0.75751	7683.39	0.7854	8234.89	1.51546	16875.2	1.39412	9018.4	1.51635	9031.96	1.32957	8393.95							1.51645	1081.18	1.51617	1104.94	1.51713	1088.7	1.51655	13135.1	1.52306	12333.2	1.52019	12783.9	1.51738	21355.9	1.51693	20771.3	0.83523	14477.3
1.51892	2671.61	1.51897	2702.28	1.5188	2659.21	1.51788	2692.3	1.51679	2525.09	1.48426	2825.49	0.7581	8338.77	0.75774	7692.48	0.78513	8241.33	1.51746	16897	1.3955	9021.53	1.5177	9034.5	1.32946	8398.74							1.51902	1086.17	1.51903	1100.8	1.51758	1086.12	1.51886	13135.9	1.52538	12331.8	1.52407	12778.6	1.51951	21381.9	1.5184	20785.8	0.83393	14480.7
1.52023	2674.32	1.51955	2703.24	1.51924	2653.06	1.51933	2696.26	1.51704	2534.65	1.4863	2827.02	0.75912	8346.99	0.75819	7691.51	0.78695	8255.99	1.51881	16927.5	1.39419	9020.05	1.51866	9049.6	1.3291	8398.69							1.52074	1090.16	1.51999	1103.12	1.51991	1090.97	1.51985	13154.7	1.52677	12348	1.52461	12772.8	1.52077	21402.7	1.5199	20770	0.83453	14485.6
1.52151	2667.01	1.52252	2710.55	1.52127	2662.5	1.52109	2689.16	1.52077	2536.4	1.48712	2813.57	0.7605	8344.66	0.75897	7704.25	0.7883	8264.78	1.52151	16934.6	1.3941	9010.06	1.52148	9062.38	1.33039	8396.2							1.52203	1084.15	1.52113	1109.19	1.52172	1090.84	1.52166	13158.2	1.52869	12340.8	1.52549	12793.5	1.52168	21431	1.52222	20787.3	0.83423	14481.9
1.52359	2673.15	1.52272	2707.35	1.5232	2657.06	1.5211	2693.69	1.52114	2541.37	1.48817	2820.91	0.76144	8348.62	0.75949	7727.05	0.78907	8265.47	1.52236	16962.3	1.39436	9019.51	1.5228	9067.02	1.33003	8402.12							1.52501	1087.4	1.52247	1102.7	1.52317	1086.48	1.52421	13168.2	1.529	12353.6	1.52769	12806	1.52465	21413.8	1.52325	20822.2	0.83674	14489.1
1.52526	2672.69	1.52399	2710.75	1.52533	2652.08	1.52437	2690.56	1.52271	2535.52	1.49152	2822.6	0.76189	8353.23	0.76211	7730.66	0.78879	8278.88	1.52474	16976.8	1.39533	9011.69	1.52432	9083.07	1.32985	8393.53							1.5258	1089.87	1.5246	1104.22	1.52464	1084.5	1.52497	13168	1.5313	12374.8	1.53019	12803.3	1.52551	21445.3	1.52568	20854.2	0.83511	14489
1.52785	2671.05	1.52674	2707.67	1.52603	2658.25	1.52633	2688.87	1.52545	2540.95	1.49248	2823.38	0.76249	8364.15	0.76164	7736.57	0.78885	8286.44	1.52565	16989.2	1.39445	9022.07	1.52643	9089.49	1.33078	8396.4							1.52712	1084.26	1.52707	1104.42	1.52576	1087.36	1.5269	13159.7	1.5334	12373.4	1.53092	12816.4	1.52666	21474.2	1.52623	20865.6	0.83571	14485.9
1.52926	2672.96	1.52773	2709.62	1.5275	2662.95	1.5276	2692.34	1.5265	2524.73	1.49369	2809.35	0.76359	8369.08	0.76248	7741.51	0.79037	8300.23	1.52733	17003.1	1.39409	9014.39	1.52808	9094.45	1.32955	8393.71							1.5284	1080.39	1.52829	1109.34	1.52911	1092.19	1.52868	13189.9	1.53453	12369.3	1.53239	12840.8	1.52904	21494.6	1.52809	20879.8	0.83524	14484.3
1.53185	2670.07	1.53082	2716.55	1.5312	2658.5	1.52904	2698.54	1.52746	2537.7	1.49555	2829.45	0.7647	8392.74	0.76302	7748.58	0.79173	8301.87	1.52837	17029.6	1.39412	9012.65	1.52846	9102.61	1.33066	8388.83							1.52974	1089.82	1.52954	1105.95	1.53011	1084.5	1.53023	13202.3	1.53677	12382.7	1.53513	12841.2	1.53021	21506.9	1.52987	20886.1	0.83474	14487
1.53166	2669.78	1.53264	2711.64	1.5313	2668.34	1.5299	2691.23	1.53093	2532.86	1.49703	2828.07	0.76645	8402.86	0.76406	7755.2	0.79222	8311.5	1.53088	17042.6	1.39421	9018.7	1.53022	9116.25	1.32987	8398.24							1.53104	1081.83	1.53278	1102.27	1.53073	1085.34	1.53276	13184.5	1.53759	12392.5	1.53643	12832.4	1.53215	21537	1.53271	20909.1	0.83535	14490.4
1.5332	2663.48	1.53402	2710.02	1.53256	2661.13	1.53288	2689.31	1.53153	2530.81	1.49879	2814.52	0.76665	8403.11	0.76403	7766.32	0.79242	8321.67	1.5321	17058	1.39452	9022.1	1.53266	9122.15	1.33134	8401.99							1.53427	1087.04	1.53242	1107.49	1.53435	1093.12	1.5335	13208.9	1.53964	12402.5	1.53707	12843.9	1.53446	21514.9	1.533	20932.2	0.83649	14491.7
1.53477	2666.54	1.53481	2707.92	1.53456	2660.99	1.53427	2701.36	1.53264	2539.95	1.49947	2826.33	0.76663	8411.41	0.7666	7779.27	0.79383	8328.97	1.53318	17088.5	1.39437	9013.37	1.53471	9134.27	1.33015	8395.1							1.53563	1086.24	1.53482	1105.28	1.53488	1091.34	1.53521	13221	1.54187	12415.8	1.54005	12857.9	1.53612	21535	1.53455	20938.8	0.83507	14493.5
1.53686	2668.93	1.53683	2716.61	1.5372	2663.6	1.53648	2695.76	1.53477	2542.35	1.503	2833.15	0.76754	8423.83	0.76779	7787.19	0.7957	8331.08	1.53596	17098.3	1.39434	9015.28	1.53522	9147.74	1.3307	8397.4							1.5363	1090.2	1.53851	1104.64	1.53707	1086.45	1.53662	13217	1.54367	12426.2	1.54119	12861.3	1.53629	21586.7	1.53763	20976.5	0.83555	14486.6
1.53782	2663.1	1.5385	2714.63	1.53774	2654.11	1.53667	2692.26	1.53673	2539.31	1.50351	2827.18	0.7683	8429.34	0.76733	7793.33	0.79585	8345.24	1.53744	17107.4	1.39445	9012.77	1.53807	9152.9	1.33055	8391.35							1.53925	1090.02	1.53835	1103.98	1.5384	1097.31	1.53816	13223.9	1.54503	12414.3	1.54233	12869.5	1.53805	21591.7	1.53928	20977.5	0.83527	14490
1.53987	2677.52	1.54091	2720.26	1.53995	2665.55	1.53901	2700.38	1.53764	2538.74	1.50526	2829.11	0.76978	8441.52	0.76839	7801.27	0.79634	8358.19	1.53897	17138.8	1.3956	9020.28	1.53886	9161.87	1.33057	8404.49							1.54103	1088.87	1.53907	1103.79	1.53991	1089.92	1.53885	13250	1.54656	12421.6	1.54529	12894.2	1.54102	21602.3	1.54055	20988.9	0.83603	14487.3
1.54136	2668.75	1.54279	2721.9	1.54254	2659.89	1.54216	2699.38	1.54047	2536.84	1.50757	2835.75	0.77095	8449.5	0.76945	7806.9	0.79713	8366	1.54103	17153	1.3947	9019.41	1.54076	9173.66	1.33085	8394.56							1.54461	1087.59	1.54166	1100.72	1.54137	1089.78	1.54201	13244.8	1.54787	12432.1	1.54657	12888.4	1.54229	21637.3	1.54129	21010.8	0.83558	14483.7
1.543	2670.93	1.54539	2717.76	1.54363	2659.96	1.54331	2687.45	1.54156	2541.69	1.50856	2823.55	0.77178	8456.35	0.77067	7814.07	0.79833	8369.74	1.5428	17179.1	1.39415	9010.85	1.54198	9188.04	1.33027	8401.86							1.54617	1093.72	1.54389	1112.9	1.5442	1094.49	1.54233	13247.5	1.55064	12460.5	1.54807	12886.3	1.54409	21639.2	1.54372	21035.8	0.83508	14491.4
1.54492	2673.33	1.54657	2717.01	1.54399	2656.61	1.54374	2697.88	1.54232	2547.72	1.51077	2827.6	0.77214	8467.08	0.77085	7828.03	0.79968	8380.06	1.54417	17194.1	1.39493	9014.41	1.54413	9187.07	1.33066	8402.15							1.54645	1091.09	1.54439	1115.13	1.54445	1091.14	1.54528	13251.7	1.55133	12449.9	1.5498	12909.5	1.54619	21647.2	1.54579	21049.7	0.83556	14479.9
1.54642	2672.12	1.5471	2706.34	1.54661	2669.55	1.54667	2700.61	1.54501	2541.42	1.51184	2833.48	0.77293	8467.93	0.77228	7831.85	0.79924	8389.64	1.54634	17203.3	1.39427	9015.51	1.5464	9204.81	1.33053	8397.35							1.54765	1093.4	1.5479	1106.9	1.54632	1094.33	1.54653	13269.8	1.55351	12463.5	1.55082	12919.4	1.5468	21666.4	1.54599	21073.9	0.83564	14479.3
1.5485	2679.31	1.54985	2703.06	1.54852	2667.79	1.54773	2692.02	1.54633	2541.13	1.5133	2831.05	0.77377	8484.31	0.77268	7840.08	0.79957	8404.11	1.54756	17217.7	1.39444	9019.46	1.54753	9204.43	1.33077	8396.18							1.55125	1091.67	1.54773	1101.33	1.54871	1094.67	1.54857	13251.4	1.55412	12483.9	1.55256	12910.9	1.54923	21702.7	1.54873	21087.9	0.8362	14482.8
1.5499	2674.79	1.55028	2707.03	1.54999	2669.91	1.54933	2699.73	1.54832	2545.78	1.51499	2833.26	0.77459	8494.39	0.77346	7848.17	0.80246	8407.36	1.54861	17245.9	1.39445	9010.19	1.54927	9214.19	1.33023	8394.57							1.55165	1095.67	1.54905	1105.81	1.54951	1096.05	1.5502	13264.8	1.55607	12471.8	1.55466	12931.5	1.55107	21718.1	1.55008	21104.7	0.83573	14478.1
1.55144	2676.91	1.55204	2708.62	1.55217	2671.55	1.55075	2701.35	1.55057	2539.94	1.51705	2828.63	0.77437	8501.48	0.77417	7854.37	0.80165	8423.25	1.55087	17264.7	1.39415	9019.06	1.55038	9221.1	1.32938	8400.5							1.55234	1094.44	1.55152	1109.18	1.55144	1094.45	1.55262	13275.1	1.55744	12476.6	1.55573	12953.2	1.55177	21736.8	1.55188	21088.3	0.83516	14480.7
1.5517	2664.91	1.55391	2706.9	1.55433	2664.59	1.55319	2700.2	1.55184	2535.58	1.51867	2837.28	0.77653	8511.61	0.7744	7860.64	0.80286	8428.45	1.55217	17278	1.39402	9017.73	1.55149	9234.49	1.32982	8395.73							1.55629	1095.92	1.55238	1104.21	1.55421	1090.03	1.55449	13262.8	1.55922	12499.9	1.55837	12936.7	1.55431	21744.1	1.55375	21157	0.83529	14481.1
1.55438	2672.57	1.55438	2710.5	1.55435	2659.33	1.55314	2698.59	1.55236	2543.33	1.52052	2832.49	0.77653	8519.22	0.77567	7873.53	0.80413	8431.79	1.55325	17304.4	1.3942	9012.02	1.55292	9238.12	1.33019	8394.79							1.55692	1090.1	1.55526	1107.44	1.55514	1088.54	1.55553	13260.9	1.56158	12508	1.55924	12951	1.556	21740.2	1.5558	21150.3	0.8356	14480.8
1.55555	2674.19	1.55598	2711.82	1.55555	2667.55	1.55637	2707.15	1.55555	2552.18	1.52199	2832.83	0.7776	8528.71	0.77762	7883.14	0.80433	8445.71	1.5559	17317.3	1.39472	9011.46	1.55356	9243.01	1.32973	8395.43							1.55717	1092.26	1.55666	1109.81	1.55611	1093.25	1.55642	13287.8	1.56334	12508.6	1.56158	12970.8	1.55671	21757.2	1.55676	21182.4	0.83615	14478.8
1.55696	2677.53	1.55822	2714.9	1.55926	2663.6	1.5584	2698.25	1.55782	2540.01	1.52314	2834.03	0.77962	8538.94	0.77831	7886.37	0.80506	8457.36	1.55829	17343	1.39439	9014.3	1.55419	9247.54	1.33026	8392.65							1.5588	1093.17	1.5581	1110.81	1.558	1089.82	1.55832	13307.8	1.56573	12504.3	1.56291	12966.5	1.55785	21812.6	1.55847	21199.6	0.83624	14484.8
1.56091	2678.54	1.55953	2715.92	1.55981	2659.5	1.56013	2697.06	1.55793	2541.41	1.52614	2837.3	0.7799	8544.33	0.7781	7894.81	0.8068	8463.53	1.55899	17348.7	1.39534	9008.96	1.55634	9253.86	1.32985	8391.85							1.56098	1098.06	1.55952	1107.73	1.5601	1096.39	1.56057	13306.4	1.56641	12522.7	1.56481	12983.9	1.56062	21812.1	1.56023	21201.6	0.83562	14480
1.5603	2672.87	1.56063	2718.61	1.56132	2671.77	1.56209	2708.54	1.55959	2549.66	1.52677	2827.17	0.78027	8557.39	0.77819	7908.8	0.8071	8468.42	1.5594	17379.6	1.39441	9016.59	1.55689	9260.3	1.3306	8393.29							1.56271	1092.33	1.56087	1111.19	1.56098	1096.66	1.56226	13296	1.56897	12526.5	1.56685	12980	1.56176	21831.9	1.56259	21208.2	0.83651	14481.7
1.56359	2674.63	1.56353	2715.47	1.56372	2664.18	1.56346	2689.56	1.56224	2549.29	1.52851	2831.78	0.7819	8559.91	0.78041	7914.87	0.80791	8481.2	1.56305	17385.3	1.39428	9012.89	1.55809	9276.84	1.32984	8389.97							1.56311	1095.85	1.56348	1113.29	1.56403	1099.86	1.56382	13331.6	1.56946	12539.3	1.56814	12976.1	1.56423	21852.5	1.56244	21235.4	0.83648	14482.3
1.564	2672.37	1.56578	2721.82	1.56536	2667.91	1.56381	2700.26	1.56293	2543.95	1.5293	2833.19	0.78274	8562.47	0.78134	7924.95	0.80986	8492.49	1.56412	17410.5	1.39453	9017.84	1.56101	9284.09	1.33001	8392.62							1.56622	1095.68	1.56462	1109.09	1.56521	1094.8	1.56509	13311.3	1.57181	12560.8	1.56946	12999.7	1.56535	21852.5	1.56526	21277	0.8354	14474.2
1.56576	2675.78	1.56716	2720.72	1.56649	2662.72	1.56597	2704.27	1.5649	2553.49	1.53191	2834.05	0.78372	8571.68	0.78289	7929.54	0.81014	8497.5	1.56599	17429.8	1.39426	9013.54	1.56344	9302.95	1.33007	8392.54							1.56656	1088.06	1.56622	1105.68	1.5663	1095.44	1.56655	13337.6	1.57447	12565.5	1.57127	13005.9	1.56755	21894.3	1.56633	21272.2	0.83585	14481
1.56794	2669.43	1.56956	2721.68	1.56835	2672.62	1.5673	2703.07	1.56635	2536.51	1.5343	2838	0.78358	8576.8	0.78241	7939.87	0.80994	8503.21	1.568	17440.5	1.39384	9016.13	1.56528	9310.98	1.32963	8396.22							1.56785	1089.74	1.56876	1111.15	1.56793	1096.18	1.56854	13349.1	1.57447	12537.7	1.57242	13023.8	1.56835	21907.4	1.56762	21300.8	0.83618	14479.1
1.56975	2676.27	1.57123	2720.29	1.56981	2670.13	1.5689	2691.82	1.56833	2536.94	1.53469	2837.9	0.78375	8588.84	0.78313	7948.45	0.81152	8515.44	1.56872	17450.6	1.39466	9010.34	1.56734	9322.62	1.32988	8399.45							1.57033	1090.7	1.56877	1109.16	1.57	1096.74	1.56992	13351.8	1.57647	12532	1.5756	13034.3	1.57063	21906.7	1.57016	21296.2	0.83509	14477
1.57182	2674.2	1.57436	2725.71	1.57232	2664.58	1.57149	2699.83	1.5687	2546.65	1.53761	2838.33	0.78467	8601.92	0.78409	7957.9	0.81159	8531.11	1.57052	17490.2	1.39415	9019.16	1.56866	9324.47	1.33121	8393.06							1.57252	1092.2	1.57251	1112.09	1.5715	1091.58	1.57159	13345.2	1.57812	12555.8	1.57611	13031.1	1.57209	21941.5	1.57221	21327.1	0.83694	14477.9
1.57191	2682.3	1.57451	2717.06	1.57355	2671.31	1.57326	2704.52	1.57225	2547.51	1.53948	2830.41	0.78631	8610.26	0.78495	7960.33	0.81368	8537.61	1.57264	17503.3	1.39476	9015.2	1.56963	9336.12	1.33009	8399.73							1.57485	1094.92	1.57261	1101.56	1.57271	1092.89	1.57328	13350.2	1.57956	12547.5	1.57812	13044	1.57354	21954.4	1.57316	21347.5	0.83635	14478.5
1.57407	2680.52	1.57592	2708.65	1.57386	2676.08	1.57397	2708.79	1.57261	2549.82	1.53985	2828.8	0.78675	8622.15	0.78553	7972.04	0.8152	8550.69	1.57438	17514.8	1.39419	9015.99	1.57179	9355.86	1.3301	8394.96							1.57586	1088.58	1.57509	1105.59	1.57472	1097.38	1.5745	13376	1.58063	12565.9	1.58044	13058.3	1.57586	21936	1.57582	21365.1	0.83583	14475.8
1.5754	2683.91	1.5772	2708.63	1.57719	2676.43	1.57733	2700.67	1.57382	2557.08	1.54153	2841.11	0.78749	8630.06	0.78732	7984.94	0.81506	8554.12	1.57635	17541.2	1.39493	9018.74	1.57458	9365.89	1.33113	8396.86							1.57687	1098.54	1.57638	1104.04	1.5761	1098.27	1.57689	13384.7	1.58339	12568.3	1.58127	13067.6	1.57688	21981.3	1.57676	21390.6	0.83554	14481.8
1.57688	2679.82	1.57954	2712.54	1.57825	2672.58	1.57781	2695.33	1.57699	2545.96	1.54529	2841.24	0.78818	8638.78	0.78776	7991.76	0.81504	8561.96	1.57733	17553.9	1.39445	9005.75	1.57649	9374.6	1.33024	8390.82							1.57833	1096.13	1.5782	1112.03	1.57752	1089.83	1.57827	13386.7	1.58452	12571.5	1.58253	13056.5	1.57936	22030.3	1.57881	21401.9	0.83458	14470.9
1.57977	2689.99	1.58061	2710.48	1.57952	2673.67	1.57927	2689.32	1.5775	2543.03	1.54551	2830.77	0.79002	8646.66	0.78928	7998.93	0.81601	8572	1.57931	17573.1	1.39604	9013.86	1.57742	9389.32	1.33021	8393.81							1.58139	1095.28	1.57949	1115.49	1.57951	1094.71	1.5808	13400.9	1.58668	12572.3	1.58539	13090.1	1.58067	22024.4	1.57996	21399.6	0.83573	14474.2
1.58056	2677.72	1.58147	2711.65	1.58301	2667.05	1.58182	2711.38	1.58062	2554.16	1.54646	2835.9	0.7904	8652.04	0.78935	8006.43	0.81796	8578.39	1.58024	17602.7	1.39442	9010	1.57973	9391.81	1.33037	8396.34							1.58205	1093.44	1.58147	1111.74	1.58106	1093.88	1.5825	13410.4	1.58742	12588.2	1.58714	13076.2	1.58265	22020.7	1.58091	21416.8	0.83456	14477.5
1.58299	2668.56	1.5837	2716.4	1.58374	2662.34	1.58183	2704.94	1.58234	2547.35	1.55033	2851.81	0.79141	8670.32	0.78954	8014.72	0.81859	8587.59	1.58264	17604.9	1.39412	9014.57	1.58122	9405.92	1.3307	8392.89							1.58551	1098.08	1.58345	1109.83	1.58319	1099.78	1.58411	13402.3	1.59009	12623.5	1.58879	13083.2	1.58431	22076.5	1.58238	21453.8	0.8357	14480.4
1.58451	2667.35	1.58507	2715.88	1.58445	2672.89	1.58404	2695.82	1.58332	2540.55	1.55159	2836.39	0.79233	8674.82	0.79149	8027.73	0.81851	8595.45	1.58393	17620.9	1.39406	9019.07	1.58279	9421.04	1.32984	8391.73							1.58672	1093.99	1.58449	1110.09	1.58372	1091.87	1.58534	13413.1	1.59175	12615.2	1.58903	13096.8	1.58697	22053.2	1.58443	21463	0.83592	14475.9
1.58488	2677.02	1.58743	2716.92	1.58757	2671.83	1.58706	2706.35	1.58468	2550.35	1.55211	2835.58	0.79305	8676.94	0.79319	8025.15	0.81965	8606.73	1.58665	17643	1.39439	9008.62	1.58477	9438.4	1.33028	8391.57							1.5868	1090.72	1.58548	1114.51	1.58641	1099.45	1.58629	13439.5	1.59298	12629.1	1.59166	13122.3	1.58743	22054.7	1.58689	21502.1	0.8362	14466.2
1.58786	2674.55	1.58879	2716.69	1.58796	2673.84	1.58774	2699.66	1.5871	2553.58	1.5547	2849.59	0.79274	8687.43	0.79316	8034.29	0.82052	8613.59	1.58711	17663.8	1.39579	9017.37	1.58701	9438.83	1.32916	8398.33							1.58783	1102.07	1.58847	1118.87	1.58789	1094.04	1.5885	13442.4	1.59469	12633.3	1.59352	13118.6	1.58907	22141.9	1.58817	21501.2	0.83521	14466.2
1.58912	2678.85	1.59086	2720.91	1.58962	2673.97	1.58919	2694.77	1.58758	2552.93	1.55606	2832.81	0.79432	8702.62	0.79366	8039.88	0.82107	8619.74	1.58853	17679.2	1.39455	9012.37	1.58787	9455.2	1.33033	8391.27							1.59113	1091.6	1.58945	1113.72	1.59016	1093.72	1.59023	13444.1	1.59778	12638.4	1.59397	13128	1.59125	22142.1	1.5909	21507	0.83661	14466
1.59201	2678.48	1.59184	2720.07	1.59206	2677.11	1.59045	2706.29	1.58996	2554.75	1.55728	2827.39	0.79513	8714.2	0.79372	8046.35	0.82202	8630.15	1.59008	17701.7	1.39431	9011.3	1.58987	9455.68	1.32911	8392.92							1.59283	1093.97	1.59108	1113.92	1.5914	1099.81	1.59168	13462.5	1.59807	12640.5	1.5967	13137.7	1.59321	22139.7	1.59187	21540.4	0.83618	14468.9
1.59302	2687.65	1.59277	2722.48	1.59477	2676.43	1.59346	2701.71	1.59125	2555.2	1.55766	2850.29	0.7964	8714.61	0.79435	8054.57	0.8223	8636.2	1.59358	17714.3	1.39492	9012.27	1.59187	9465.89	1.33032	8392.41							1.59259	1093.94	1.59379	1111.99	1.59162	1106.41	1.59453	13463.9	1.59926	12664	1.5974	13138.4	1.59442	22160.5	1.5923	21568.4	0.83619	14461.7
1.59473	2679.5	1.59541	2722.11	1.5951	2671.92	1.59418	2700.83	1.59278	2544.75	1.56017	2851.9	0.79734	8723.92	0.79509	8070.96	0.82374	8654.3	1.59384	17727	1.39445	9010.27	1.59385	9475.87	1.33139	8394.74							1.59456	1095.73	1.59407	1114.83	1.59496	1096.76	1.59591	13456.9	1.60189	12666.1	1.59951	13153.5	1.59492	22178	1.59558	21578.4	0.83601	14465.5
1.59583	2685.75	1.59646	2720.89	1.59686	2676.07	1.5953	2706.87	1.594	2555.52	1.56249	2849.94	0.79753	8728.53	0.79716	8086.46	0.82598	8661.77	1.59539	17758.8	1.39482	9011.85	1.59603	9488.71	1.3293	8395.54							1.59642	1098.32	1.59625	1112.06	1.59626	1099.38	1.59699	13483.1	1.60289	12673.9	1.60215	13161.9	1.59701	22177	1.59686	21583.1	0.83514	14462.8
1.59824	2684.1	1.59872	2724.27	1.59991	2673.84	1.5987	2705.17	1.59703	2558.84	1.56263	2846.65	0.79817	8743.12	0.79866	8088.1	0.82556	8668.6	1.59675	17763.1	1.39443	9011.43	1.59741	9494.64	1.33027	8390.2							1.59766	1101.69	1.59858	1111.37	1.60026	1097.81	1.59841	13497.3	1.60523	12678.9	1.60344	13150.2	1.59863	22221.6	1.59818	21587.5	0.83491	14460.3
1.59967	2692.12	1.60055	2731.32	1.60056	2671.01	1.60018	2702.71	1.59837	2547.87	1.56598	2843.31	0.79893	8750.16	0.79888	8097.66	0.82583	8678.08	1.59622	17764.7	1.39453	9016.5	1.59851	9507.99	1.33039	8398.94							1.6003	1101.57	1.60038	1109.53	1.59976	1098.39	1.60047	13502.2	1.60625	12693.9	1.60444	13170.9	1.59994	22241	1.59957	21624	0.83514	14464.9
1.60226	2687.1	1.60304	2729.66	1.60121	2677.93	1.60049	2701.37	1.59942	2554.85	1.5676	2837.32	0.79998	8764.14	0.79894	8102.47	0.82797	8691.21	1.59836	17773.7	1.3947	9009.78	1.59951	9514.46	1.33074	8394.38							1.60337	1097.44	1.60096	1114.59	1.60107	1095.57	1.60196	13476.4	1.60846	12702.8	1.60597	13185.1	1.6024	22235.7	1.60182	21621.4	0.83477	14458.5
1.60346	2687.01	1.60468	2723.63	1.60253	2678.8	1.60268	2719.09	1.60238	2553.52	1.56884	2845.86	0.80106	8773.22	0.79948	8111.71	0.82923	8692.82	1.59933	17798.1	1.39414	9017.84	1.60262	9523.23	1.33076	8395.2							1.60348	1096.92	1.60365	1119.62	1.6032	1100.09	1.60276	13518.8	1.60869	12719.3	1.60802	13176.5	1.60326	22251.3	1.60319	21642.3	0.83592	14454.2
1.60627	2686.7	1.60672	2723.39	1.60573	2673.74	1.60544	2701.58	1.60325	2553.69	1.57034	2851.62	0.80308	8780.75	0.80106	8125.97	0.82953	8697.8	1.60107	17804.6	1.3944	9014.76	1.60409	9538.94	1.32994	8387.76							1.60666	1096.66	1.60596	1116.77	1.6046	1101.4	1.60487	13514.4	1.61209	12701.2	1.60937	13188.6	1.60618	22294.3	1.60468	21698.2	0.83576	14453.1
1.60783	2690.34	1.60818	2719.32	1.60571	2680.08	1.60591	2704.44	1.60402	2556.59	1.57124	2852.01	0.80354	8788.35	0.80273	8130.14	0.82915	8712.95	1.59968	17801.2	1.395	9009.74	1.60605	9548.11	1.32975	8387.63							1.6073	1097.27	1.60713	1116.44	1.60582	1094.61	1.60677	13520.1	1.6126	12723	1.61172	13210.7	1.60776	22305.9	1.60711	21701.5	0.83614	14454.2
1.60978	2681.54	1.60931	2715.33	1.60758	2675.7	1.60796	2701.92	1.60686	2565.02	1.57409	2847.16	0.80318	8797.71	0.80327	8136.33	0.83088	8725.99	1.59979	17807	1.39518	9010.53	1.60759	9558.12	1.331	8393.74							1.60825	1098.1	1.60797	1108.73	1.608	1094.73	1.6081	13526.5	1.61572	12722.8	1.61337	13214.2	1.60875	22330.8	1.60902	21700.8	0.83566	14450.3
1.61104	2674.3	1.61004	2717.07	1.61055	2680.86	1.61016	2711.96	1.60822	2556.93	1.57522	2845.42	0.80449	8800.7	0.80354	8144.04	0.83179	8732.63	1.60124	17805.8	1.39393	9007.95	1.60938	9570.58	1.3312	8393.76							1.61134	1103.84	1.61039	1110.47	1.60961	1096.35	1.6112	13555.9	1.61595	12726.8	1.61417	13211.5	1.61164	22335.9	1.61022	21724.1	0.83486	14443.6
1.6116	2680.59	1.61201	2721.09	1.61152	2678.98	1.61201	2704.42	1.60923	2556.33	1.57737	2850.44	0.80538	8813.19	0.80465	8147.38	0.83226	8734.43	1.60033	17800.1	1.39415	9014.55	1.61072	9576.15	1.33081	8389.1							1.61374	1102.67	1.61201	1118.36	1.61179	1097.8	1.61204	13544.6	1.61843	12758.9	1.61619	13244.2	1.61328	22345.1	1.61249	21750.8	0.83562	14445.4
1.61401	2677.16	1.61372	2720.93	1.61386	2682.28	1.61264	2709.24	1.61274	2561.89	1.5792	2846.39	0.8064	8822.26	0.8046	8153.76	0.83267	8739.06	1.5998	17795	1.39469	9011.86	1.61209	9588.74	1.33047	8389.08							1.61401	1100.57	1.61333	1114.34	1.6124	1094.56	1.61392	13551.8	1.61975	12758.4	1.61819	13230.6	1.6136	22365.2	1.61353	21765.9	0.8355	14454.3
1.61473	2681.69	1.61525	2716.51	1.6164	2682.37	1.61385	2711.37	1.61311	2558.25	1.58153	2842.32	0.80799	8829.06	0.80461	8164.6	0.83331	8750.69	1.59952	17795.1	1.39427	9011.77	1.61416	9598.04	1.33001	8392.21							1.61622	1096.48	1.61507	1118.17	1.61384	1100.66	1.61448	13572.8	1.62082	12759.3	1.61974	13243.1	1.61604	22380.4	1.61517	21786.5	0.83484	14458.4
1.61687	2675.76	1.61594	2720.48	1.61744	2682.23	1.6161	2706.85	1.61449	2552.11	1.58161	2850.43	0.80772	8831.42	0.80662	8176.69	0.83517	8763.62	1.59951	17793.3	1.3954	9015.1	1.61523	9609.95	1.33028	8397.19							1.6176	1105.88	1.61594	1110.32	1.61653	1097.8	1.61852	13575.1	1.62282	12763.6	1.62218	13264.6	1.61737	22402.4	1.61639	21796.1	0.83553	14446
1.61847	2680.06	1.61828	2723.57	1.61811	2687.31	1.61818	2710.63	1.61755	2564.62	1.5838	2854.82	0.8081	8843.23	0.80747	8181.39	0.8356	8774.3	1.5994	17791.4	1.39474	9014.33	1.61692	9615.17	1.32999	8388.38							1.61837	1100.28	1.61993	1117.32	1.61811	1097.45	1.61818	13566.4	1.62448	12779.5	1.62281	13260.6	1.61841	22436.8	1.61847	21795.5	0.83524	14449
1.61889	2682.46	1.62097	2726.62	1.62013	2683.1	1.61876	2710.24	1.61795	2549.99	1.58535	2845.18	0.80883	8852.04	0.80885	8194.95	0.8362	8779.28	1.59991	17793.2	1.39432	9008.85	1.61941	9627.09	1.3298	8394.52							1.62126	1099.98	1.61987	1114.3	1.62056	1097.68	1.62063	13594.9	1.62614	12786.4	1.62417	13264.6	1.62086	22442.3	1.6208	21822.8	0.83627	14443.8
1.62125	2680.3	1.62252	2719	1.62222	2683.49	1.62068	2716.27	1.61939	2559.53	1.58743	2848.11	0.81011	8871.62	0.80913	8196.71	0.83651	8787.34	1.60011	17793	1.39481	9007.52	1.62042	9643.16	1.32965	8391.96							1.62292	1103.2	1.6213	1117.77	1.62057	1098.12	1.62306	13597.2	1.62762	12791.7	1.62658	13274.8	1.62265	22454.1	1.62158	21835.2	0.83485	14453.2
1.62293	2683.4	1.6236	2720.59	1.62411	2675.07	1.62247	2705.93	1.62275	2559.23	1.58827	2850.46	0.81209	8877.61	0.8093	8209.25	0.83918	8799.66	1.60034	17787.1	1.39421	9005.4	1.62189	9648.33	1.32947	8392.43							1.62367	1097.91	1.6233	1114.37	1.62321	1096.33	1.62308	13590.5	1.62969	12814.1	1.62762	13278.6	1.62415	22486.2	1.62341	21867.3	0.83679	14472.1
1.62463	2686.43	1.62627	2726.37	1.62489	2684.51	1.62403	2716.88	1.62393	2552.18	1.59136	2850.4	0.8124	8884.72	0.81045	8223.92	0.83943	8817.67	1.59937	17789.5	1.39486	9012.73	1.62402	9653.05	1.33076	8391.8							1.62619	1099.05	1.62524	1112.9	1.62466	1098.27	1.62456	13594.9	1.63174	12810.1	1.62895	13286.8	1.62651	22499.7	1.62516	21891.4	0.83666	14467.4
1.626	2689.3	1.62624	2729.33	1.62548	2681.07	1.62628	2701.92	1.62391	2559.55	1.59196	2848.83	0.81287	8890.93	0.81274	8230.17	0.83941	8819.49	1.59966	17785.4	1.39513	9002.04	1.62603	9662.07	1.33022	8390.49							1.62746	1102.18	1.62595	1116.12	1.62755	1100.88	1.62648	13632.1	1.63345	12798.7	1.63188	13313.6	1.62771	22515.3	1.62769	21874.8	0.83645	14465.8
1.62888	2694.68	1.62874	2729.43	1.6285	2684.96	1.62723	2709.24	1.62682	2569	1.59459	2855.13	0.81385	8903.22	0.81293	8230.68	0.84041	8818.69	1.59959	17786.3	1.39441	9010.45	1.62779	9676.94	1.32976	8385.37							1.62914	1102.7	1.62883	1110.76	1.6285	1098.88	1.62905	13637.1	1.63372	12825.3	1.63291	13308.6	1.62951	22526.5	1.62911	21911	0.83504	14468.1
1.63164	2687.06	1.63098	2725.92	1.62985	2684.97	1.6295	2703.13	1.62928	2560.26	1.59584	2844.06	0.81391	8907.69	0.81431	8236.66	0.84216	8834.14	1.60033	17785.7	1.39492	9007.95	1.6291	9678.69	1.33083	8387.26							1.63158	1108.85	1.63022	1115.97	1.63099	1098.55	1.63088	13629.2	1.63711	12839.8	1.63429	13306.4	1.631	22535.2	1.62937	21932.2	0.8358	14462.4
1.63126	2677.89	1.63326	2734.56	1.63106	2683.57	1.6306	2709.59	1.62939	2559.95	1.59679	2851.78	0.81446	8923.24	0.81471	8243.79	0.84279	8837.85	1.60039	17784.5	1.39474	9009.1	1.63023	9698.75	1.32953	8391.19							1.63329	1101.37	1.63112	1116.59	1.63122	1101.51	1.63099	13621.2	1.63847	12831.4	1.63652	13319.3	1.63204	22554.6	1.63251	21948.3	0.83681	14486.8
1.63267	2681.14	1.63525	2730.79	1.63423	2683.82	1.63261	2712.63	1.63138	2555.44	1.59871	2857.31	0.81577	8929.92	0.81414	8257.01	0.84209	8845.07	1.59952	17777.9	1.39508	9008.96	1.63252	9704.85	1.32968	8382.25							1.63353	1110.2	1.63264	1121.46	1.63294	1099.67	1.63325	13647.6	1.63984	12850.7	1.63823	13334.2	1.63386	22564.3	1.6327	21972.4	0.83832	14549.2
1.63347	2679.21	1.63668	2726.46	1.63525	2678.72	1.63457	2708.17	1.63335	2562.46	1.60064	2857.32	0.81664	8938.89	0.81525	8263.46	0.84403	8861.16	1.59985	17783.6	1.39423	9004.38	1.63468	9719.89	1.32954	8389.36							1.63689	1103.7	1.63591	1116.06	1.63442	1099.65	1.63569	13660.6	1.64057	12870.7	1.63995	13345.4	1.63642	22600.9	1.63506	22007.7	0.83902	14634.2
1.63614	2678.49	1.63772	2721.84	1.63591	2686.81	1.63614	2707.56	1.63433	2556.76	1.60186	2859.96	0.81804	8948.41	0.81582	8276.04	0.84464	8867.79	1.59963	17782.3	1.39436	9005.87	1.63548	9721.76	1.32981	8386.41							1.63803	1098.66	1.63674	1111.96	1.63623	1099.85	1.63673	13659.4	1.64439	12854.3	1.64171	13369.1	1.63662	22612.3	1.6369	21993.2	0.84128	14695.4
1.63756	2681.34	1.63964	2719.94	1.63888	2696.48	1.63845	2714.91	1.63763	2569.01	1.60377	2860.94	0.81905	8949.01	0.81764	8278.54	0.84522	8876.43	1.59954	17786.3	1.39502	9006.97	1.6369	9730.7	1.32955	8393.44							1.6386	1101.03	1.63686	1121.18	1.63769	1097.32	1.6389	13685.5	1.64519	12867.2	1.64282	13354.1	1.63863	22628.3	1.63884	22000.2	0.84358	14766.6
1.63999	2682.75	1.6413	2720.55	1.63996	2683.92	1.64018	2703.49	1.63874	2560.13	1.60627	2853.67	0.81928	8957.48	0.81962	8289.87	0.84621	8879.92	1.60026	17775.2	1.39415	9005.51	1.6386	9740.89	1.32951	8391.48							1.64214	1105.78	1.63966	1114.36	1.63906	1104.67	1.64032	13683.5	1.64554	12876.6	1.64517	13355	1.64039	22663.7	1.63927	22043.6	0.84463	14808.7
1.64194	2682.1	1.64178	2721.74	1.64214	2683.69	1.64008	2700.62	1.63951	2563.87	1.60642	2850.87	0.82098	8966.15	0.82014	8292.85	0.84702	8893.07	1.60015	17785.4	1.39534	9001.24	1.64073	9751.23	1.33068	8387							1.64366	1101.68	1.64142	1121.81	1.64028	1098.82	1.64151	13678.8	1.64917	12900.6	1.64614	13381.9	1.6408	22663.2	1.64162	22053.1	0.84592	14871.6
1.64234	2688.05	1.64366	2721.29	1.64298	2692.45	1.64311	2722.16	1.64106	2569.3	1.60916	2847.35	0.82082	8979.23	0.81863	8304.79	0.8472	8903.45	1.59959	17765.4	1.39523	9005.31	1.64225	9770.34	1.33071	8393.45							1.64393	1095.47	1.64339	1116.46	1.64244	1099.08	1.6426	13696.8	1.65014	12900.8	1.64659	13382.8	1.64241	22642.2	1.64317	22048.6	0.84829	14935.7
1.64463	2692.65	1.64484	2724.93	1.64619	2689.06	1.64367	2714.23	1.64418	2567.65	1.61052	2851.16	0.82128	8988.67	0.82009	8312.2	0.84746	8915.04	1.6007	17773.8	1.39458	9004.15	1.64422	9777.75	1.33047	8386.09							1.64393	1104.95	1.64638	1114.54	1.64498	1107.01	1.64546	13711.2	1.65088	12898.5	1.64963	13381.5	1.64344	22642.1	1.64399	22106	0.84921	14968
1.64736	2691.78	1.64641	2726.18	1.64643	2681.05	1.64642	2703.74	1.64402	2562.49	1.61181	2859.88	0.8232	8990.2	0.82189	8323.75	0.85052	8919.23	1.60004	17767.8	1.39441	9009.71	1.64573	9777.58	1.33267	8396.55							1.64537	1104.64	1.64582	1118.98	1.64599	1098.77	1.64736	13710	1.65315	12907.1	1.6509	13406.3	1.64344	22621.1	1.64703	22100.9	0.84998	15049.6
1.64829	2690.92	1.64855	2731.83	1.64697	2683.25	1.64727	2711.37	1.64722	2571.23	1.61445	2855.59	0.82381	9002.24	0.8231	8340.33	0.85079	8928.27	1.59957	17767.2	1.39344	9005.91	1.64881	9794.22	1.33357	8408.78							1.64877	1101.68	1.64845	1118.44	1.64955	1099.91	1.64876	13730.8	1.65486	12920.6	1.65296	13403	1.64361	22596.1	1.64891	22092.6	0.8532	15084
1.65025	2694.53	1.65104	2727.89	1.65068	2687.71	1.64862	2712.54	1.64902	2568.03	1.61626	2860	0.82383	9010.85	0.82296	8345.28	0.85118	8935.41	1.59933	17770.5	1.39472	9007.47	1.64959	9801.78	1.33502	8419.86							1.64969	1107.62	1.64976	1122.71	1.64921	1103.76	1.64979	13737	1.65584	12911.1	1.65496	13401.1	1.64362	22578.4	1.64954	22125.3	0.85427	15102.9
1.65107	2687.25	1.65182	2731.71	1.65171	2686.68	1.65086	2704.97	1.64956	2563.3	1.61656	2857.98	0.82525	9018.93	0.82441	8344.6	0.85277	8943.27	1.59976	17777.9	1.39415	9004.91	1.65031	9807.83	1.33671	8438.63							1.65354	1110.54	1.65024	1112.62	1.6518	1102.71	1.65281	13731	1.65793	12951.5	1.65525	13429.9	1.64155	22558.3	1.65133	22171.3	0.85535	15149.4
1.65301	2696.23	1.65391	2729.16	1.65321	2686.51	1.65212	2722.32	1.65154	2568.41	1.619	2861.68	0.82562	9026.71	0.82504	8345.39	0.85394	8957.37	1.59941	17774.7	1.39397	9004.69	1.65312	9825.02	1.33837	8443.25							1.65362	1104.07	1.65332	1121.4	1.65318	1101.45	1.65349	13733.6	1.6612	12964.2	1.65845	13437.1	1.64341	22544.4	1.65382	22182.1	0.85664	15211.7
1.65509	2694.11	1.65501	2733.78	1.65348	2696.01	1.65453	2709.45	1.65399	2568.55	1.62028	2859.37	0.82713	9040.03	0.82501	8351.06	0.85408	8963.9	1.59979	17775	1.3942	9013.69	1.65477	9831.46	1.3409	8470.78							1.65457	1105.61	1.65465	1117.73	1.65541	1099.95	1.65448	13756.4	1.66145	12934.1	1.65925	13427.8	1.6434	22536.4	1.65531	22186.9	0.85934	15251.1
1.65672	2698.84	1.65731	2732.03	1.65725	2696.87	1.65631	2711.47	1.65469	2558.04	1.62111	2868.04	0.8284	9047.71	0.82575	8368.18	0.85388	8962.46	1.59996	17776.8	1.3943	9010.51	1.65579	9834.1	1.34269	8470.36							1.65812	1109.43	1.65608	1109.63	1.65704	1105.89	1.65714	13773.2	1.66187	12965.6	1.66174	13449.5	1.64334	22522.1	1.65668	22210.8	0.86107	15273.1
1.65944	2692.75	1.65877	2732.03	1.65875	2687.3	1.6582	2704.54	1.6556	2568.8	1.62465	2866.66	0.82941	9053.72	0.82657	8378.41	0.85567	8981.18	1.59968	17770.9	1.39445	9012.79	1.65759	9844.53	1.34408	8481.52							1.66044	1107.24	1.65801	1123.38	1.6584	1098.97	1.65949	13771	1.66451	12978.7	1.66315	13462.7	1.64316	22511.3	1.65909	22212.7	0.86277	15318.9
1.66062	2696.87	1.66104	2728.65	1.65961	2692.01	1.65849	2702.31	1.65811	2578.22	1.62563	2853.72	0.82901	9061.6	0.82865	8389.35	0.85653	8986.6	1.60034	17778.1	1.39422	9010.12	1.65987	9856.89	1.34543	8506.99							1.66192	1105.6	1.66016	1118.39	1.65933	1102.03	1.65961	13766	1.66702	12983.3	1.6652	13462.4	1.6434	22502.8	1.66024	22218.2	0.86492	15321.1
1.66238	2694.29	1.66346	2738.37	1.66157	2691.22	1.66045	2721.23	1.6601	2569.88	1.62668	2858	0.82967	9069.17	0.82962	8389.69	0.85752	9001.5	1.59975	17767.8	1.39491	9004.2	1.66071	9869.78	1.34826	8502.48							1.66221	1110.69	1.66059	1116.06	1.66167	1103.2	1.66082	13788.4	1.66821	12985.6	1.66573	13474.2	1.64365	22498	1.66131	22255.4	0.86735	15360.4
1.66524	2690.7	1.66435	2731.03	1.66315	2692.47	1.66328	2720.96	1.66069	2574.68	1.62876	2870.2	0.83076	9086.64	0.83018	8402.21	0.85837	9007.83	1.59991	17771.1	1.39441	9000.18	1.66304	9878.86	1.3488	8516							1.66417	1103.25	1.66295	1122.36	1.66356	1101.35	1.66276	13785.1	1.66936	13002	1.66854	13481.1	1.64299	22484	1.66364	22279.5	0.86762	15380.2
1.66436	2686.1	1.66565	2735.89	1.6647	2696.05	1.66478	2715.68	1.6642	2574.43	1.63136	2863.08	0.83255	9091.57	0.83015	8406.32	0.85834	9022.02	1.59976	17779.1	1.39492	9009.85	1.66558	9896.12	1.35186	8531.57							1.66578	1108.89	1.66591	1115.58	1.66391	1099.75	1.6646	13788	1.67181	13000.2	1.66966	13482.9	1.64306	22476.9	1.66496	22287.8	0.86953	15431.4
1.66654	2690.83	1.66636	2729.67	1.66626	2692.32	1.66519	2710.04	1.66463	2563.52	1.6318	2857.21	0.83215	9102.24	0.83181	8422.4	0.85906	9030.22	1.59952	17771.3	1.39445	9001	1.66572	9903.81	1.35395	8539.63							1.66741	1113.81	1.66513	1115.21	1.66707	1109.92	1.66682	13820.1	1.67277	12995.6	1.67293	13505.8	1.64341	22466.7	1.66663	22299.6	0.87228	15444.5
1.66907	2688.91	1.66877	2728.98	1.6692	2693.28	1.66797	2717.89	1.66699	2573.28	1.63369	2869.29	0.83332	9102.64	0.83203	8429.29	0.86103	9041.61	1.60084	17769.4	1.39518	9005.52	1.6682	9902.64	1.35379	8554.85							1.66828	1109.77	1.66953	1121.27	1.66744	1103.44	1.66868	13813.4	1.67415	13004.6	1.67409	13517.3	1.64341	22458	1.66863	22309.6	0.87371	15438.1
1.66994	2692.19	1.67	2731.22	1.66932	2693.75	1.66985	2712.72	1.66857	2576.15	1.63657	2860.7	0.83395	9112.03	0.83374	8438.61	0.86182	9041.07	1.59943	17771.5	1.39516	9003.42	1.66964	9919.78	1.35672	8571.42							1.67145	1107.09	1.6699	1125.08	1.67008	1104.69	1.67055	13815.9	1.6758	13044.2	1.67533	13500.3	1.64318	22452.7	1.66995	22343	0.87426	15471.4
1.6711	2688.09	1.67257	2731.83	1.67115	2697.32	1.67106	2718.06	1.66995	2570.24	1.63695	2858.75	0.83572	9127.6	0.83472	8446.35	0.86258	9053.45	1.59892	17773.7	1.39448	9006.78	1.67133	9933.08	1.35823	8579.21							1.67375	1110.9	1.67214	1117.64	1.67104	1107.36	1.67177	13819.1	1.6784	13034	1.67549	13504.6	1.64341	22443.7	1.67127	22365	0.87547	15531.9
1.67391	2691.88	1.67383	2732.82	1.67466	2695.7	1.67327	2725.04	1.6721	2574.38	1.63826	2863.98	0.83598	9132.83	0.8344	8450.09	0.8627	9061.77	1.59954	17773	1.39477	8998.11	1.67306	9941.84	1.3598	8596.49							1.67387	1110.34	1.67234	1120.83	1.67318	1103.44	1.67241	13835.2	1.68018	13041.2	1.67863	13536.1	1.64371	22442.9	1.67322	22377.7	0.87903	15513.7
1.67409	2694.18	1.6758	2738.37	1.67523	2694.29	1.67495	2712.01	1.67301	2572.92	1.64073	2872.21	0.83698	9142.65	0.83501	8465.28	0.86342	9068.61	1.5993	17765.7	1.39445	9001.2	1.67475	9943.47	1.36175	8605.53							1.6748	1108.22	1.67568	1123.48	1.67367	1100.97	1.67522	13845.9	1.68136	13051.5	1.68031	13533.1	1.64342	22426.6	1.67444	22411.4	0.87902	15536.6
1.6769	2696.93	1.67643	2737.52	1.67663	2696.66	1.67565	2711.77	1.67486	2571.13	1.64282	2861.41	0.83814	9147.72	0.83642	8473.21	0.86575	9076.75	1.59947	17766.4	1.39519	9005.16	1.67558	9956.1	1.36278	8607.93							1.67824	1111.29	1.67615	1118.93	1.67708	1100.14	1.67709	13838	1.68313	13058.7	1.68096	13538.5	1.64425	22426.9	1.67733	22405.9	0.88213	15601.7
1.67821	2696.38	1.67887	2732.3	1.67853	2700.82	1.6769	2717.88	1.67688	2573.53	1.64308	2862.3	0.83882	9159.82	0.83736	8481.8	0.86599	9082.36	1.59994	17773.2	1.39466	9007.07	1.67723	9966.79	1.36473	8622.36							1.67929	1111.81	1.67781	1118.25	1.67737	1102.59	1.67847	13863.4	1.6853	13052.1	1.68366	13555.7	1.64281	22419.5	1.67728	22394.8	0.88241	15610.4
1.67886	2693.1	1.68109	2737.37	1.68031	2699.23	1.67867	2717.1	1.67809	2570.67	1.64496	2862.21	0.83889	9168.61	0.83838	8483.56	0.86668	9094.34	1.59956	17765.6	1.39437	9005.88	1.67909	9978.96	1.36634	8637							1.68075	1107.83	1.68081	1113.14	1.68041	1102.64	1.67958	13870.9	1.68552	13082.8	1.68482	13561.6	1.64259	22416.1	1.67958	22437.2	0.88497	15622
1.68108	2685.74	1.68217	2736.53	1.68187	2697.99	1.68096	2718.43	1.6795	2579.32	1.64666	2863.02	0.83955	9178.03	0.83979	8491.43	0.86675	9099.95	1.59949	17761.8	1.39434	9007.45	1.68074	9990.72	1.36886	8650.04							1.68251	1108.19	1.68206	1126.59	1.68155	1102.38	1.6829	13864.6	1.6887	13095	1.68563	13558.7	1.64341	22402.2	1.68166	22453.7	0.88649	15637.7
1.68087	2682.43	1.68314	2736.24	1.68221	2696.38	1.68192	2719.24	1.68181	2577.8	1.64901	2868.98	0.84192	9194.04	0.83987	8498.81	0.86675	9110.31	1.59944	17767	1.39421	9005.16	1.68248	9998.47	1.36865	8653.55							1.68439	1109.76	1.68306	1122.59	1.68299	1103.8	1.68279	13868.4	1.69064	13093.5	1.68749	13582.4	1.64315	22398.7	1.68306	22489.9	0.88753	15661.1
1.68295	2696.56	1.68531	2730.25	1.68585	2697.33	1.68445	2725.15	1.68404	2574.86	1.64981	2866.1	0.84341	9192.66	0.84097	8510.38	0.86873	9120.73	1.59972	17769.8	1.3943	9004.25	1.68501	10002	1.3702	8669.25							1.68592	1109.1	1.68504	1117.36	1.68483	1108.31	1.68453	13900.9	1.69048	13091.4	1.6907	13573.7	1.6433	22397.8	1.68517	22497	0.88959	15685.1
1.68497	2698.96	1.68756	2734.87	1.68728	2699.7	1.6857	2712.81	1.68486	2564.28	1.65267	2873.19	0.84321	9196.99	0.84057	8517.92	0.86982	9129.93	1.60024	17773.8	1.39439	9003.44	1.68608	10017	1.37309	8679.08							1.68871	1112.26	1.6862	1120.07	1.68632	1100.25	1.6865	13904.5	1.69292	13111.6	1.6915	13591.7	1.64318	22385.2	1.68611	22518.6	0.8909	15705.2
1.6873	2702.88	1.6889	2732.16	1.68766	2698.25	1.68734	2714.05	1.68602	2568.58	1.65533	2864.92	0.84375	9202.59	0.84231	8529.29	0.87025	9139.59	1.59943	17768	1.3945	9002.45	1.68798	10021.7	1.37432	8686.37							1.69034	1113.08	1.68768	1119.67	1.6881	1107.62	1.68808	13913.5	1.694	13102	1.69385	13600.4	1.64342	22384.5	1.68809	22512.1	0.89414	15723.7
1.69115	2703.38	1.69125	2739.91	1.69083	2704.96	1.68963	2726.06	1.68868	2582.59	1.65618	2863.04	0.84373	9215.05	0.84463	8537.56	0.87133	9149.48	1.59985	17767.7	1.39444	9004.91	1.68985	10040.5	1.37518	8700.01							1.69049	1110.84	1.69078	1122.14	1.68952	1100.03	1.69008	13915.9	1.69663	13130.6	1.69414	13617.1	1.64301	22374.1	1.68992	22526.1	0.89477	15734.7
1.69169	2698.29	1.69234	2736.31	1.69258	2698.22	1.69129	2711.47	1.69053	2574.08	1.65761	2862.84	0.84502	9224.4	0.84444	8547.01	0.87226	9154.58	1.59969	17772	1.39416	9004.81	1.69138	10045.2	1.37885	8721.93							1.69156	1109.68	1.69213	1128.78	1.69192	1103.86	1.69257	13918.8	1.69818	13145.4	1.6961	13612.8	1.64339	22374.9	1.69251	22598.9	0.89662	15767.7
1.69386	2696.39	1.69327	2734.73	1.69245	2691.47	1.69233	2722.69	1.69054	2572.44	1.65785	2873.28	0.84614	9237.04	0.84572	8551.35	0.87379	9164.91	1.59988	17763.9	1.39443	9000.73	1.69428	10052.6	1.38074	8725.08							1.69398	1109.04	1.69311	1120.92	1.69224	1105.38	1.69356	13920	1.70163	13138.9	1.69857	13632	1.64234	22370.4	1.69323	22576.1	0.89857	15809.6
1.69469	2696.3	1.69619	2734.54	1.69407	2701.78	1.6944	2723.73	1.69251	2585.54	1.66132	2887.55	0.8465	9245.58	0.84571	8558.95	0.87399	9170.76	1.59993	17764.7	1.39415	8999.98	1.69443	10069.1	1.38043	8733.08							1.69504	1107	1.69538	1126.92	1.69424	1106.78	1.69499	13942.8	1.69992	13120.8	1.69877	13653.6	1.6422	22358.2	1.69509	22586.6	0.90002	15812.9
1.69623	2696.72	1.6972	2731.52	1.69623	2702.21	1.69677	2719.77	1.69576	2576.44	1.66224	2869.45	0.84769	9250.86	0.84571	8566.18	0.87409	9180.22	1.59957	17761.7	1.39393	9006.85	1.6969	10073.6	1.38324	8747.27							1.69665	1106.24	1.69667	1115.55	1.6959	1103.78	1.69705	13947.2	1.7022	13146.2	1.70187	13636.5	1.64258	22354.9	1.69669	22612.1	0.90183	15820.5
1.69888	2694.45	1.69825	2737.75	1.69798	2703.76	1.6971	2721.99	1.69663	2578.69	1.66405	2876.13	0.84891	9261.08	0.84759	8580.79	0.87539	9189.58	1.60015	17765	1.3944	8999.76	1.69684	10078.7	1.38439	8747.33							1.6988	1108.72	1.69837	1122.96	1.69696	1105.97	1.69886	13951.8	1.70451	13176.7	1.704	13624.6	1.64281	22349.3	1.69862	22628.8	0.9035	15851.6
1.70043	2701.17	1.70119	2728.71	1.69927	2701.32	1.69971	2718.12	1.69824	2587.78	1.6659	2864.83	0.84947	9270.45	0.84899	8590.07	0.8766	9194.49	1.59946	17762	1.39403	9008.32	1.70017	10099.5	1.38544	8769.15							1.70115	1110.1	1.70015	1118.12	1.6996	1103.43	1.70074	13969.8	1.70647	13163.4	1.70423	13636.7	1.64366	22337.5	1.69971	22648.2	0.90432	15864.2
1.70097	2703.46	1.70154	2736.74	1.70127	2703.48	1.70123	2716.73	1.7	2584.62	1.66715	2867.49	0.84972	9274.56	0.85014	8594.83	0.8768	9204.09	1.60001	17762.8	1.39445	9003.16	1.70183	10101.6	1.38834	8777.01							1.70182	1108.63	1.70177	1125.77	1.7015	1101.32	1.70151	13952.9	1.70727	13174.1	1.70662	13677.5	1.64326	22338.1	1.70207	22653.8	0.90647	15897.7
1.70341	2697.18	1.70477	2735.05	1.7034	2697.91	1.70247	2720.97	1.70121	2573.19	1.6691	2878.3	0.85011	9286.52	0.85005	8598.13	0.87737	9212.43	1.59978	17760.9	1.39432	9010.26	1.70175	10115.6	1.38992	8787.58							1.70438	1113.79	1.70292	1120.87	1.70268	1109.77	1.70321	13967.8	1.7103	13207.1	1.7085	13663.6	1.64309	22335.1	1.70369	22684.8	0.90762	15910
1.70491	2703.06	1.70482	2732.16	1.70463	2704.61	1.70449	2727.11	1.70324	2581.66	1.67162	2871.22	0.85183	9303.34	0.85076	8609.96	0.87744	9224.07	1.59966	17766.8	1.39484	9003.86	1.70574	10121.1	1.39173	8802.59							1.70566	1117.85	1.70461	1132	1.70456	1101.98	1.7073	14006.4	1.71283	13188.5	1.70932	13681.5	1.64344	22337.2	1.70541	22708.1	0.91066	15955
1.7072	2702.82	1.70745	2734.35	1.70644	2704.62	1.70545	2716.68	1.70503	2577.03	1.67207	2869.21	0.85365	9312.74	0.85153	8616.17	0.88035	9228.88	1.59967	17767	1.39445	9001.44	1.70613	10125.5	1.39247	8803.08							1.70644	1112.91	1.70681	1126.81	1.7073	1101.01	1.70652	13998.5	1.71267	13193.5	1.71145	13680.8	1.64292	22327.1	1.70716	22706.5	0.91248	15949.3
1.70907	2701.88	1.70817	2741.47	1.70877	2710.73	1.70794	2724.17	1.70668	2570.44	1.67328	2868.27	0.85397	9316.91	0.8529	8633.23	0.88089	9242.22	1.59941	17763.4	1.39388	9006.2	1.70769	10137.7	1.39493	8815.59							1.70886	1116.47	1.70777	1127.28	1.70835	1103.35	1.70837	14000.6	1.7146	13201.9	1.71388	13703.1	1.64257	22328.9	1.70814	22736.4	0.91375	15946.8
1.71041	2699.45	1.71062	2742.66	1.71018	2702.4	1.70983	2718.02	1.70726	2589.82	1.67639	2878.28	0.85485	9319.59	0.85393	8635.63	0.88075	9254.33	1.59979	17759	1.39444	8998.74	1.70944	10150.3	1.39652	8830.35							1.71072	1113.08	1.70972	1120.63	1.70973	1101.49	1.71012	14000	1.7159	13236.9	1.71457	13695.2	1.64324	22319.3	1.71086	22768.2	0.91495	15988.6
1.71108	2698.5	1.71095	2740.66	1.71163	2707.86	1.71028	2724.69	1.71043	2581.15	1.67756	2870.64	0.85502	9328.5	0.85486	8643.32	0.88235	9261.76	1.59987	17755.6	1.39459	8998.8	1.71037	10158.9	1.39821	8846.01							1.71179	1111.58	1.7109	1121.19	1.71153	1107.15	1.71129	14000.6	1.7185	13231.2	1.71634	13708.5	1.6436	22308.7	1.71185	22773	0.91577	16033.8
1.71468	2696.72	1.71326	2751.26	1.71343	2702.06	1.7132	2722.25	1.71123	2576.97	1.67807	2872.76	0.85576	9342.5	0.85497	8650.52	0.88423	9270.09	1.59961	17755.9	1.39442	9006.02	1.71337	10175.9	1.39981	8844.47							1.71299	1117.5	1.71266	1124.33	1.71323	1106.88	1.71382	14037.2	1.71823	13218.9	1.71916	13737.3	1.64306	22309.6	1.71368	22788.6	0.91805	16042.6
1.71623	2694.11	1.71532	2749.67	1.71532	2703.77	1.71492	2731.89	1.7137	2588.75	1.68183	2883.9	0.85673	9346.86	0.85667	8654.9	0.8847	9277.26	1.5996	17757.1	1.39432	8998.89	1.71481	10176.5	1.40141	8858.46							1.71471	1114.35	1.71494	1128.99	1.71588	1105.33	1.71476	14045.5	1.72211	13247.4	1.71978	13736.4	1.64364	22303.6	1.71478	22800.9	0.91974	16049.7
1.71622	2692.69	1.71806	2744.59	1.71651	2704.87	1.71629	2710.6	1.71532	2588.26	1.68248	2877.96	0.8579	9356.75	0.85577	8668.83	0.88479	9281.76	1.59909	17758.6	1.39387	9005.38	1.71542	10176.3	1.40445	8873.83							1.71662	1115.85	1.71673	1127.84	1.7164	1110.3	1.71651	14042.2	1.72382	13251.8	1.72151	13734.7	1.64281	22292.5	1.71704	22818.2	0.92101	16087.6
1.7184	2696.3	1.71984	2748.6	1.71828	2705.42	1.71741	2728.55	1.71648	2582.4	1.68316	2873.28	0.85837	9363.26	0.8579	8678.5	0.8846	9288.33	1.59973	17760.3	1.3942	9000.01	1.71707	10189.3	1.4052	8878.88							1.7202	1114.97	1.71779	1123.96	1.71918	1101.96	1.71877	14050.7	1.7251	13253.8	1.7221	13751.1	1.64365	22296.3	1.7182	22823.6	0.92332	16076.1
1.71921	2692.64	1.72223	2750.31	1.7211	2706.36	1.71979	2727.05	1.71835	2585.84	1.68659	2882.78	0.85886	9364.84	0.85972	8688.25	0.88611	9310.08	1.59989	17760.8	1.3952	9002.12	1.71934	10210.8	1.40535	8896.32							1.7203	1112.41	1.72141	1129.26	1.72	1111.33	1.72043	14057	1.7265	13278.2	1.7247	13750.9	1.64326	22290.2	1.71986	22856.3	0.92459	16103.5
1.72232	2696.6	1.72388	2739.37	1.72129	2706.49	1.72095	2720.15	1.71969	2587.68	1.68753	2872.29	0.85965	9383.96	0.8595	8691.4	0.88786	9315.45	1.59975	17756.7	1.39445	8998.73	1.72135	10218	1.40895	8903.03							1.72258	1119.29	1.72157	1123.41	1.72184	1112.16	1.72198	14058.1	1.7276	13284.9	1.72719	13744.3	1.64225	22282	1.72225	22885.4	0.92558	16126.3
1.7224	2700.01	1.72483	2734.46	1.72257	2712.69	1.72336	2721.57	1.72144	2594.2	1.68805	2874.18	0.86045	9389.9	0.86121	8695.44	0.88798	9318.97	1.59966	17759.6	1.39439	9004.51	1.72323	10230.3	1.41017	8906.99							1.72503	1118.06	1.72335	1125.7	1.72321	1111.87	1.72344	14063.3	1.72828	13266.2	1.72708	13769.3	1.64274	22279.9	1.72373	22877.2	0.92801	16161.7
1.72407	2701.93	1.72506	2730.74	1.72529	2710.74	1.72384	2722.61	1.724	2590.52	1.6907	2883.64	0.86126	9402.68	0.86094	8713.01	0.88836	9334.3	1.60021	17760	1.39443	8998.39	1.72451	10234.7	1.411	8921.91							1.72492	1117.29	1.72416	1118.22	1.72454	1103.07	1.72449	14098.2	1.73184	13289.4	1.73015	13779.1	1.64244	22279.5	1.7252	22875.8	0.92993	16167.5
[truncated: 17,673 more rows]
[truncated: 34 more columns]
